# Supplementary material for: Single-Cell Profiling Identifies Key Pathways Expressed by iPSCs Cultured in Different Commercial Media
Source: iScience. 2018 Aug 23;7:30–9. doi: 10.1016/j.isci.2018.08.016 (PMC6135898; doi:10.1016/j.isci.2018.08.016)
Supplement: Table S1. Reactome and DE Genes, Related to Figures 3, S5, and S6 — Differential expression and functional enrichment analysis (Reactome differences in SF and E8; WAB0069 Reactome differences; WAB0450 Reactome differences; DE genes in SF and E8: 2 lines). [file mmc2.xlsx]

## Sheet: Reactome differences in SF & E8
Table. Differences in gene expression between cells cultured in StemFlex and TeSR-E8.
Pathways higher in SF								Pathways higher in E8
ReactomePathway	Ratio of protein in pathway	Number of protein in pathway	Protein From GeneSet	P-value	FDR	HitGenes		ReactomePathway	Ratio of protein in pathway	Number of protein in pathway	Protein From GeneSet	P-value	FDR	HitGenes
Depolarization of the Presynaptic Terminal Triggers the Opening of Calcium Channels	0.001	7	1	0.0166	0.1306	CACNA1B		Assembly of the primary cilium	0.0242	172	9	0.0050087	0.348	PRKAR2B,EXOC3,EXOC2,TUBB4A,TTC21B,CEP162,TTC8,CLASP1,SCLT1
HDR through Homologous Recombination (HR) or Single Strand Annealing (SSA)	0.012	85	2	0.0172	0.1306	SLX1A,RAD52		Insulin processing	0.003	21	3	0.0072691	0.348	EXOC3,EXOC2,CPE
Homology Directed Repair	0.0127	90	2	0.0192	0.1306	SLX1A,RAD52		Axon guidance	0.0631	449	16	0.0092931	0.348	ARAF,DPYSL4,BRAF,PSMB9,ITGA2B,PLXNA1,TRPC1,SOS1,PAQR3,EPHA2,IL17RD,EFNB3,EFNA1,FGF19,DOCK1,CLASP1
Role of second messengers in netrin-1 signaling	0.0014	10	1	0.0236	0.1306	TRPC4*		Signaling by Leptin	0.0276	196	9	0.0112	0.348	ARAF,BRAF,PSMB9,SOCS3,SOS1,PAQR3,STAT5B,IL17RD,FGF19						leptin stimulated phosphorylation of Akt and STAT3 but not ERK1/2
Regulation of signaling by NODAL	0.0014	10	1	0.0236	0.1306	NODAL		Negative regulation of MAPK pathway	0.0035	25	3	0.0116	0.348	ARAF,BRAF,PAQR3
DNA Double-Strand Break Repair	0.016	114	2	0.0298	0.1306	SLX1A,RAD52		N-Glycan antennae elongation	0.0013	9	2	0.0124	0.348	B4GALT2,B4GALT1
Glucagon-type ligand receptors	0.0018	13	1	0.0306	0.1306	SCT		IRS-mediated signalling	0.0333	237	10	0.0133	0.348	ARAF,BRAF,PRKAG2,PSMB9,THEM4,SOS1,PAQR3,IL17RD,TSC1,FGF19						PRKAG2 encodes one of the AMPK gamma subunits, energy sensing, metabolism
Signaling by PDGF	0.0425	302	3	0.0333	0.1306	PDGFRB,DUSP9,PDGFC		Keratan sulfate biosynthesis	0.0038	27	3	0.0143	0.348	ST3GAL6,B4GALT2,B4GALT1
RAF-independent MAPK1/3 activation	0.0023	16	1	0.0376	0.1306	DUSP9		Insulin receptor signalling cascade	0.0338	240	10	0.0144	0.348	ARAF,BRAF,PRKAG2,PSMB9,THEM4,SOS1,PAQR3,IL17RD,TSC1,FGF19
Synthesis, secretion, and deacylation of Ghrelin	0.0023	16	1	0.0376	0.1306	KLF4		IRS-related events triggered by IGF1R	0.0339	241	10	0.0148	0.348	ARAF,BRAF,PRKAG2,PSMB9,THEM4,SOS1,PAQR3,IL17RD,TSC1,FGF19
TGF-beta receptor signaling in EMT (epithelial to mesenchymal transition)	0.0023	16	1	0.0376	0.1306	TGFBR2		Signaling by Type 1 Insulin-like Growth Factor 1 Receptor (IGF1R)	0.0339	241	10	0.0148	0.348	ARAF,BRAF,PRKAG2,PSMB9,THEM4,SOS1,PAQR3,IL17RD,TSC1,FGF19
TRP channels	0.0024	17	1	0.0399	0.1306	TRPC4		IGF1R signaling cascade	0.0339	241	10	0.0148	0.348	ARAF,BRAF,PRKAG2,PSMB9,THEM4,SOS1,PAQR3,IL17RD,TSC1,FGF19
Signaling by NODAL	0.0027	19	1	0.0445	0.1306	NODAL		Signaling by Interleukins	0.0394	280	11	0.0156	0.348	ARAF,BRAF,PSMB9,SOCS3,SOS1,PAQR3,STAT5B,IL17RD,LIFR,FGF19,TAB3
								Keratan sulfate/keratin metabolism	0.0044	31	3	0.0205	0.348	ST3GAL6,B4GALT2,B4GALT1
*TRPC4 plays a role in cell proliferation								Synthesis of glycosylphosphatidylinositol (GPI)	0.0017	12	2	0.0213	0.348	PIGO,PIGQ
								RAF activation	0.0017	12	2	0.0213	0.348	ARAF,BRAF
								Signaling by PDGF	0.0425	302	11	0.0255	0.348	ARAF,PRKAR2B,PDGFC,BRAF,PSMB9,THEM4,SOS1,PAQR3,STAT5B,IL17RD,FGF19
								Signaling by Insulin receptor	0.0371	264	10	0.0258	0.348	ARAF,BRAF,PRKAG2,PSMB9,THEM4,SOS1,PAQR3,IL17RD,TSC1,FGF19
								Anchoring of the basal body to the plasma membrane	0.0127	90	5	0.0269	0.348	PRKAR2B,TUBB4A,CEP162,CLASP1,SCLT1
								N-glycan antennae elongation in the medial/trans-Golgi	0.0021	15	2	0.0321	0.348	B4GALT2,B4GALT1
								GRB2:SOS provides linkage to MAPK signaling for Integrins	0.0021	15	2	0.0321	0.348	ITGA2B,SOS1
								Interleukin-2 signaling	0.0284	202	8	0.0353	0.348	ARAF,BRAF,PSMB9,SOS1,PAQR3,STAT5B,IL17RD,FGF19
								CRMPs in Sema3A signaling	0.0023	16	2	0.0361	0.348	DPYSL4,PLXNA1
								Downstream signal transduction	0.0395	281	10	0.0371	0.348	ARAF,PRKAR2B,BRAF,PSMB9,THEM4,SOS1,PAQR3,STAT5B,IL17RD,FGF19
								Transport of inorganic cations/anions and amino acids/oligopeptides	0.0096	68	4	0.0386	0.348	SLC26A2,SLC38A5,SLC7A11,SLC20A2
								MAP2K and MAPK activation	0.0024	17	2	0.0403	0.348	BRAF,IL17RD
								Interleukin-3, 5 and GM-CSF signaling	0.0293	208	8	0.0408	0.348	ARAF,BRAF,PSMB9,SOS1,PAQR3,STAT5B,IL17RD,FGF19
								Sialic acid metabolism	0.0025	18	2	0.0446	0.348	ST3GAL6,ST6GALNAC4
								Amino acid transport across the plasma membrane	0.0027	19	2	0.0491	0.348	SLC38A5,SLC7A11
								Mitochondrial tRNA aminoacylation	0.0027	19	2	0.0491	0.348	EARS2,DARS2
								EPH-ephrin mediated repulsion of cells	0.0062	44	3	0.0493	0.348	EPHA2,EFNB3,EFNA1
								Signaling by EGFR	0.0416	296	10	0.0497	0.348	ARAF,PRKAR2B,BRAF,PSMB9,THEM4,SOS1,PAQR3,PTPRK,IL17RD,FGF19

## Sheet: WAB0069 reactome differences
WAB0069_SF_reactome						WAB0069_E8_reactome
ReactomePathway	P-value	FDR	HitGenes			ReactomePathway	P-value	FDR	HitGenes
TRAF6 mediated NF-kB activation	0.0013734	0.1908	NFKB1,IKBKG,MAP3K1			Assembly of the primary cilium	0.0050087	0.348	PRKAR2B,EXOC3,EXOC2,TUBB4A,TTC21B,CEP162,TTC8,CLASP1,SCLT1
Nicotinate metabolism	0.0013862	0.1908	NADSYN1,NMNAT2			Insulin processing	0.0072691	0.348	EXOC3,EXOC2,CPE
Synthesis of IP2, IP, and Ins in the cytosol	0.0045263	0.1908	INPP5J,SYNJ1			Axon guidance	0.0092931	0.348	ARAF,DPYSL4,BRAF,PSMB9,ITGA2B,PLXNA1,TRPC1,SOS1,PAQR3,EPHA2,IL17RD,EFNB3,EFNA1,FGF19,DOCK1,CLASP1
Toll Like Receptor 5 (TLR5) Cascade	0.0052131	0.1908	NFKB1,IKBKG,FOS,MAP3K1			Signaling by Leptin	0.0112	0.348	ARAF,BRAF,PSMB9,SOCS3,SOS1,PAQR3,STAT5B,IL17RD,FGF19
Toll Like Receptor 10 (TLR10) Cascade	0.0052131	0.1908	NFKB1,IKBKG,FOS,MAP3K1			Negative regulation of MAPK pathway	0.0116	0.348	ARAF,BRAF,PAQR3
MyD88 cascade initiated on plasma membrane	0.0052131	0.1908	NFKB1,IKBKG,FOS,MAP3K1			N-Glycan antennae elongation	0.0124	0.348	B4GALT2,B4GALT1
TRAF6 mediated induction of NFkB and MAP kinases upon TLR7/8 or 9 activation	0.0054528	0.1908	NFKB1,IKBKG,FOS,MAP3K1			IRS-mediated signalling	0.0133	0.348	ARAF,BRAF,PRKAG2,PSMB9,THEM4,SOS1,PAQR3,IL17RD,TSC1,FGF19
MyD88 dependent cascade initiated on endosome	0.0059542	0.1908	NFKB1,IKBKG,FOS,MAP3K1			Keratan sulfate biosynthesis	0.0143	0.348	ST3GAL6,B4GALT2,B4GALT1
Toll Like Receptor 7/8 (TLR7/8) Cascade	0.0059542	0.1908	NFKB1,IKBKG,FOS,MAP3K1			Insulin receptor signalling cascade	0.0144	0.348	ARAF,BRAF,PRKAG2,PSMB9,THEM4,SOS1,PAQR3,IL17RD,TSC1,FGF19							Insulin and IGF-1 are weak Ras-ERK activators but strong Pi3K-mTOR activators. Insulin inactivates GSK3 kinases (Mendoza 2011).
Toll Like Receptor 9 (TLR9) Cascade	0.0070475	0.1908	NFKB1,IKBKG,FOS,MAP3K1			IRS-related events triggered by IGF1R	0.0148	0.348	ARAF,BRAF,PRKAG2,PSMB9,THEM4,SOS1,PAQR3,IL17RD,TSC1,FGF19
Toll Like Receptor TLR6:TLR2 Cascade	0.0079496	0.1908	NFKB1,IKBKG,FOS,MAP3K1			Signaling by Type 1 Insulin-like Growth Factor 1 Receptor (IGF1R)	0.0148	0.348	ARAF,BRAF,PRKAG2,PSMB9,THEM4,SOS1,PAQR3,IL17RD,TSC1,FGF19
MyD88:Mal cascade initiated on plasma membrane	0.0079496	0.1908	NFKB1,IKBKG,FOS,MAP3K1			IGF1R signaling cascade	0.0148	0.348	ARAF,BRAF,PRKAG2,PSMB9,THEM4,SOS1,PAQR3,IL17RD,TSC1,FGF19
Toll Like Receptor 2 (TLR2) Cascade	0.0079496	0.1908	NFKB1,IKBKG,FOS,MAP3K1			Signaling by Interleukins	0.0156	0.348	ARAF,BRAF,PSMB9,SOCS3,SOS1,PAQR3,STAT5B,IL17RD,LIFR,FGF19,TAB3
Toll Like Receptor TLR1:TLR2 Cascade	0.0079496	0.1908	NFKB1,IKBKG,FOS,MAP3K1			Keratan sulfate/keratin metabolism	0.0205	0.348	ST3GAL6,B4GALT2,B4GALT1
MAP3K8 (TPL2)-dependent MAPK1/3 activation	0.0093043	0.2047	NFKB1,IKBKG			Synthesis of glycosylphosphatidylinositol (GPI)	0.0213	0.348	PIGO,PIGQ
MAP kinase activation in TLR cascade	0.0142	0.2231	NFKB1,IKBKG,FOS			RAF activation	0.0213	0.348	ARAF,BRAF
RIP-mediated NFkB activation via ZBP1	0.0156	0.2231	NFKB1,IKBKG			Signaling by PDGF	0.0255	0.348	ARAF,PRKAR2B,PDGFC,BRAF,PSMB9,THEM4,SOS1,PAQR3,STAT5B,IL17RD,FGF19
Activated TLR4 signalling	0.0159	0.2231	NFKB1,IKBKG,FOS,MAP3K1			Signaling by Insulin receptor	0.0258	0.348	ARAF,BRAF,PRKAG2,PSMB9,THEM4,SOS1,PAQR3,IL17RD,TSC1,FGF19
SHC-mediated cascade:FGFR4	0.0185	0.2231	FRS2,FRS3			Anchoring of the basal body to the plasma membrane	0.0269	0.348	PRKAR2B,TUBB4A,CEP162,CLASP1,SCLT1
Toll Like Receptor 4 (TLR4) Cascade	0.0196	0.2231	NFKB1,IKBKG,FOS,MAP3K1			N-glycan antennae elongation in the medial/trans-Golgi	0.0321	0.348	B4GALT2,B4GALT1
Synthesis of IP3 and IP4 in the cytosol	0.0216	0.2231	INPP5J,SYNJ1			GRB2:SOS provides linkage to MAPK signaling for Integrins	0.0321	0.348	ITGA2B,SOS1
ZBP1(DAI) mediated induction of type I IFNs	0.0216	0.2231	NFKB1,IKBKG			Interleukin-2 signaling	0.0353	0.348	ARAF,BRAF,PSMB9,SOS1,PAQR3,STAT5B,IL17RD,FGF19							IL-2 signalling crucial for maintenance of hematopoietic stem cells and subsequent hematopoiesis (Giampaolo 2017).
SHC-mediated cascade:FGFR2	0.0232	0.2231	FRS2,FRS3			CRMPs in Sema3A signaling	0.0361	0.348	DPYSL4,PLXNA1
TAK1 activates NFkB by phosphorylation and activation of IKKs complex	0.0232	0.2231	NFKB1,IKBKG			Downstream signal transduction	0.0371	0.348	ARAF,PRKAR2B,BRAF,PSMB9,THEM4,SOS1,PAQR3,STAT5B,IL17RD,FGF19
Metabolism of water-soluble vitamins and cofactors	0.0283	0.2231	NADSYN1,MOCOS,NMNAT2			Transport of inorganic cations/anions and amino acids/oligopeptides	0.0386	0.348	SLC26A2,SLC38A5,SLC7A11,SLC20A2
Interferon gamma signaling	0.0293	0.2231	MT2A,HLA-DRB1,CD44			MAP2K and MAPK activation	0.0403	0.348	BRAF,IL17RD
Toll-Like Receptors Cascades	0.0313	0.2231	NFKB1,IKBKG,FOS,MAP3K1			Interleukin-3, 5 and GM-CSF signaling	0.0408	0.348	ARAF,BRAF,PSMB9,SOS1,PAQR3,STAT5B,IL17RD,FGF19
RIG-I/MDA5 mediated induction of IFN-alpha/beta pathways	0.0324	0.2231	NFKB1,IKBKG,MAP3K1			Sialic acid metabolism	0.0446	0.348	ST3GAL6,ST6GALNAC4
DAG and IP3 signaling	0.034	0.2231	ITPR3,ADCY1			Amino acid transport across the plasma membrane	0.0491	0.348	SLC38A5,SLC7A11
NGF processing	0.0354	0.2231	PCSK5			Mitochondrial tRNA aminoacylation	0.0491	0.348	EARS2,DARS2
Antagonism of Activin by Follistatin	0.0354	0.2231	FSTL3			EPH-ephrin mediated repulsion of cells	0.0493	0.348	EPHA2,EFNB3,EFNA1
Synthesis of PIPs at the plasma membrane	0.0379	0.2231	INPP5J,SYNJ1			Signaling by EGFR	0.0497	0.348	ARAF,PRKAR2B,BRAF,PSMB9,THEM4,SOS1,PAQR3,PTPRK,IL17RD,FGF19
PLC-gamma1 signalling	0.0379	0.2231	ITPR3,ADCY1			Glycosaminoglycan metabolism	0.0501	0.348	CHST13,ST3GAL6,SLC26A2,B4GALT2,B4GALT1
EGFR interacts with phospholipase C-gamma	0.0379	0.2231	ITPR3,ADCY1			VxPx cargo-targeting to cilium	0.0538	0.348	EXOC3,EXOC2
PLCG1 events in ERBB2 signaling	0.0399	0.2231	ITPR3,ADCY1			Synthesis of PIPs at the ER membrane	0.0542	0.348	PI4KA
Molybdenum cofactor biosynthesis	0.044	0.2231	MOCOS			Interconversion of 2-oxoglutarate and 2-hydroxyglutarate	0.0542	0.348	L2HGDH
CREB phosphorylation through the activation of Adenylate Cyclase	0.044	0.2231	ADCY1			Lactose synthesis	0.0542	0.348	B4GALT1
Extrinsic Pathway of Fibrin Clot Formation	0.044	0.2231	F3			Inhibition of TSC complex formation by PKB	0.0542	0.348	TSC1
Formation of Fibrin Clot (Clotting Cascade)	0.0485	0.2231	PRTN3,F3			betaKlotho-mediated ligand binding	0.0542	0.348	FGF19
Toll Like Receptor 3 (TLR3) Cascade	0.0491	0.2231	NFKB1,IKBKG,FOS			Pyruvate metabolism and Citric Acid (TCA) cycle	0.0549	0.348	LDHC,L2HGDH,PDP2
TRIF-mediated TLR3/TLR4 signaling	0.0491	0.2231	NFKB1,IKBKG,FOS			Post-translational modification: synthesis of GPI-anchored proteins	0.0586	0.348	PIGO,PIGQ
MyD88-independent TLR3/TLR4 cascade	0.0491	0.2231	NFKB1,IKBKG,FOS			RHO GTPases activate PAKs	0.0586	0.348	MYLK,PPP1R12B
Signaling by NOTCH	0.0504	0.2231	TLE2,LFNG,DLK1			Signaling by SCF-KIT	0.0593	0.348	ARAF,BRAF,PSMB9,THEM4,SOS1,PAQR3,STAT5B,IL17RD,FGF19
CLEC7A/inflammasome pathway	0.0526	0.2231	NFKB1			Signalling by NGF	0.0595	0.348	ARAF,ELK1,PRKAR2B,BRAF,PSMB9,THEM4,SOS1,PAQR3,IL17RD,FGF19,CASP2,ARHGEF16
Interleukin-1 processing	0.0526	0.2231	NFKB1			VEGFA-VEGFR2 Pathway	0.0604	0.348	ARAF,BRAF,PSMB9,THEM4,SOS1,PAQR3,IL17RD,FGF19,DOCK1
Inositol phosphate metabolism	0.0553	0.2231	INPP5J,SYNJ1			PI3K Cascade	0.0605	0.348	PRKAG2,THEM4,TSC1,FGF19
CLEC7A (Dectin-1) signaling	0.0558	0.2231	ITPR3,NFKB1,IKBKG			Cargo trafficking to the periciliary membrane	0.0608	0.348	EXOC3,EXOC2,TTC8
Ion transport by P-type ATPases	0.0576	0.2231	ATP8A1,ATP8B1			ECM proteoglycans	0.0608	0.348	ITGA2B,MATN4,LAMA2
Interleukin-1 signaling	0.06	0.2231	NFKB1,IKBKG			SOS-mediated signalling	0.0619	0.348	ARAF,BRAF,PSMB9,SOS1,PAQR3,IL17RD,FGF19
Phospholipase C-mediated cascade; FGFR3	0.06	0.2231	ITPR3,ADCY1			GRB2 events in EGFR signaling	0.0619	0.348	ARAF,BRAF,PSMB9,SOS1,PAQR3,IL17RD,FGF19
PLC beta mediated events	0.06	0.2231	ITPR3,ADCY1			GRB2 events in ERBB2 signaling	0.0619	0.348	ARAF,BRAF,PSMB9,SOS1,PAQR3,IL17RD,FGF19
Signalling by NGF	0.0606	0.2231	FRS2,FRS3,ITPR3,NFKB1,PCSK5,ARHGAP4,ADCY1			SHC1 events in ERBB4 signaling	0.0619	0.348	ARAF,BRAF,PSMB9,SOS1,PAQR3,IL17RD,FGF19
Pregnenolone biosynthesis	0.0611	0.2231	STAR			SHC1 events in ERBB2 signaling	0.0619	0.348	ARAF,BRAF,PSMB9,SOS1,PAQR3,IL17RD,FGF19
G-protein mediated events	0.0624	0.2231	ITPR3,ADCY1			SHC1 events in EGFR signaling	0.0619	0.348	ARAF,BRAF,PSMB9,SOS1,PAQR3,IL17RD,FGF19
Downstream TCR signaling	0.0645	0.2231	NFKB1,HLA-DRB1,IKBKG			RAF/MAP kinase cascade	0.0619	0.348	ARAF,BRAF,PSMB9,SOS1,PAQR3,IL17RD,FGF19
Phospholipase C-mediated cascade; FGFR4	0.0648	0.2231	ITPR3,ADCY1			Regulation of PLK1 Activity at G2/M Transition	0.0627	0.348	PRKAR2B,TUBB4A,PPP1R12B,CLASP1
Phospholipase C-mediated cascade: FGFR1	0.0673	0.2231	ITPR3,ADCY1			Downstream signaling of activated FGFR2	0.0627	0.348	ARAF,PRKAR2B,BRAF,PSMB9,THEM4,SOS1,PAQR3,IL17RD,FGF19
Ion channel transport	0.0695	0.2231	ATP8A1,ATP8B1,ANO5,SGK3			Downstream signaling of activated FGFR1	0.0627	0.348	ARAF,PRKAR2B,BRAF,PSMB9,THEM4,SOS1,PAQR3,IL17RD,FGF19
Beta-catenin phosphorylation cascade	0.0695	0.2231	FRAT2			Downstream signaling of activated FGFR4	0.0627	0.348	ARAF,PRKAR2B,BRAF,PSMB9,THEM4,SOS1,PAQR3,IL17RD,FGF19
Repression of WNT target genes	0.0695	0.2231	TLE2			Downstream signaling of activated FGFR3	0.0627	0.348	ARAF,PRKAR2B,BRAF,PSMB9,THEM4,SOS1,PAQR3,IL17RD,FGF19
Response to metal ions	0.0695	0.2231	MT2A			FRS-mediated FGFR2 signaling	0.0633	0.348	ARAF,BRAF,PSMB9,SOS1,PAQR3,IL17RD,FGF19
Metallothioneins bind metals	0.0695	0.2231	MT2A			FRS-mediated FGFR3 signaling	0.0633	0.348	ARAF,BRAF,PSMB9,SOS1,PAQR3,IL17RD,FGF19
RHO GTPases activate KTN1	0.0695	0.2231	KIF5A			FRS-mediated FGFR4 signaling	0.0633	0.348	ARAF,BRAF,PSMB9,SOS1,PAQR3,IL17RD,FGF19
Cytokine Signaling in Immune system	0.0715	0.2231	MT2A,FRS2,FRS3,EGR1,NFKB1,HLA-DRB1,IKBKG,CD44			FRS-mediated FGFR1 signaling	0.0633	0.348	ARAF,BRAF,PSMB9,SOS1,PAQR3,IL17RD,FGF19
Interferon Signaling	0.0718	0.2231	MT2A,EGR1,HLA-DRB1,CD44			Signaling by ERBB4	0.0639	0.348	ARAF,BRAF,PSMB9,THEM4,SOS1,PAQR3,STAT5B,IL17RD,FGF19
Glycosaminoglycan metabolism	0.0722	0.2231	UST,CD44,HS3ST2			Signalling to p38 via RIT and RIN	0.0677	0.348	ARAF,BRAF,PSMB9,SOS1,PAQR3,IL17RD,FGF19
Phospholipase C-mediated cascade; FGFR2	0.0723	0.2231	ITPR3,ADCY1			NGF signalling via TRKA from the plasma membrane	0.0681	0.348	ARAF,ELK1,PRKAR2B,BRAF,PSMB9,THEM4,SOS1,PAQR3,IL17RD,FGF19
PI Metabolism	0.0749	0.2231	INPP5J,SYNJ1			MAPK family signaling cascades	0.0682	0.348	ARAF,BRAF,PSMB9,CDC14B,SOS1,PAQR3,IL17RD,FGF19
Elevation of cytosolic Ca2+ levels	0.0779	0.2231	ITPR3			SHC-mediated cascade:FGFR4	0.0687	0.348	SOS1,FGF19
IRAK1 recruits IKK complex	0.0779	0.2231	IKBKG			Laminin interactions	0.0687	0.348	NID1,LAMA2
IRAK1 recruits IKK complex upon TLR7/8 or 9 stimulation	0.0779	0.2231	IKBKG			Signaling by Robo receptor	0.0687	0.348	SOS1,CLASP1
Senescence-Associated Secretory Phenotype (SASP)	0.0801	0.2231	NFKB1,FOS			ARMS-mediated activation	0.0691	0.348	ARAF,BRAF,PSMB9,SOS1,PAQR3,IL17RD,FGF19
Metabolism of vitamins and cofactors	0.0837	0.2231	NADSYN1,MOCOS,NMNAT2			MAPK1/MAPK3 signaling	0.0691	0.348	ARAF,BRAF,PSMB9,SOS1,PAQR3,IL17RD,FGF19
Regulated proteolysis of p75NTR	0.0861	0.2231	NFKB1			Signaling by VEGF	0.0699	0.348	ARAF,BRAF,PSMB9,THEM4,SOS1,PAQR3,IL17RD,FGF19,DOCK1
Heme biosynthesis	0.0861	0.2231	ALAD			Cytokine Signaling in Immune system	0.0706	0.348	ARAF,BRAF,HLA-DPA1,PSMB9,SOCS3,TRAF3,SOS1,IFITM1,PAQR3,STAT5B,IL17RD,LIFR,FGF19,TAB3
Activation of the AP-1 family of transcription factors	0.0861	0.2231	FOS			Frs2-mediated activation	0.0706	0.348	ARAF,BRAF,PSMB9,SOS1,PAQR3,IL17RD,FGF19
O-glycosylation of TSR domain-containing proteins	0.0861	0.2231	THBS1			Signaling by FGFR3	0.0712	0.348	ARAF,PRKAR2B,BRAF,PSMB9,THEM4,SOS1,PAQR3,IL17RD,FGF19
Adenylate cyclase activating pathway	0.0861	0.2231	ADCY1			Signaling by FGFR4	0.0712	0.348	ARAF,PRKAR2B,BRAF,PSMB9,THEM4,SOS1,PAQR3,IL17RD,FGF19
C-type lectin receptors (CLRs)	0.0923	0.2231	ITPR3,NFKB1,IKBKG			Synthesis of IPs in the nucleus	0.0716	0.348	IP6K1
TCR signaling	0.094	0.2231	NFKB1,HLA-DRB1,IKBKG			Activation of AKT2	0.0716	0.348	THEM4
CLEC7A (Dectin-1) induces NFAT activation	0.0943	0.2231	ITPR3			Acyl chain remodeling of DAG and TAG	0.0716	0.348	DGAT1
Dermatan sulfate biosynthesis	0.0943	0.2231	UST			Phosphorylation of proteins involved in G1/S transition by active Cyclin E:Cdk2 complexes	0.0716	0.348	CCNE1
Hyaluronan uptake and degradation	0.0943	0.2231	CD44			Hypusine synthesis from eIF5A-lysine	0.0716	0.348	EIF5A2
Signaling by NOTCH1	0.0991	0.2231	TLE2,DLK1			Transport of nucleotide sugars	0.0716	0.348	SLC35A2
Rho GTPase cycle	0.0994	0.2231	ARHGAP44,ARHGAP9,ARHGAP4			Signaling by FGFR1	0.0725	0.348	ARAF,PRKAR2B,BRAF,PSMB9,THEM4,SOS1,PAQR3,IL17RD,FGF19
Synthesis of glycosylphosphatidylinositol (GPI)	0.1025	0.2231	PIGG			Signaling by FGFR2	0.0725	0.348	ARAF,PRKAR2B,BRAF,PSMB9,THEM4,SOS1,PAQR3,IL17RD,FGF19
Hyaluronan metabolism	0.1025	0.2231	CD44			Translocation of GLUT4 to the plasma membrane	0.0733	0.348	PRKAG2,EXOC3,EXOC2
NF-kB activation through FADD/RIP-1 pathway mediated by caspase-8 and -10	0.1025	0.2231	IKBKG			Interleukin receptor SHC signaling	0.0737	0.348	ARAF,BRAF,PSMB9,SOS1,PAQR3,IL17RD,FGF19
Cellular Senescence	0.1031	0.2231	CBX4,NFKB1,FOS			Prolonged ERK activation events	0.0737	0.348	ARAF,BRAF,PSMB9,SOS1,PAQR3,IL17RD,FGF19
Opioid Signalling	0.1077	0.2231	ITPR3,ADCY1			Signaling by FGFR	0.0737	0.348	ARAF,PRKAR2B,BRAF,PSMB9,THEM4,SOS1,PAQR3,IL17RD,FGF19
Fc epsilon receptor (FCERI) signaling	0.11	0.2231	FRS2,FRS3,ITPR3,NFKB1,IKBKG,FOS,MAP3K1			Growth hormone receptor signaling	0.0739	0.348	SOCS3,STAT5B
NF-kB is activated and signals survival	0.1105	0.2231	NFKB1			Signaling by ERBB2	0.075	0.348	ARAF,PRKAR2B,BRAF,PSMB9,THEM4,SOS1,PAQR3,IL17RD,FGF19
DEx/H-box helicases activate type I IFN and inflammatory cytokines production	0.1105	0.2231	NFKB1			Signaling by Hedgehog	0.078	0.348	PRKAR2B,PSMB9,TTC21B,ULK3,PTCH1
Pre-NOTCH Processing in Golgi	0.1105	0.2231	LFNG			Signaling by Rho GTPases	0.0788	0.348	MYLK,SKA1,PKN1,PPP1R12B,SOS1,RHOF,ERCC6L,SYDE2,ARHGEF16,CLASP1
Signaling by Activin	0.1105	0.2231	FSTL3			Signalling to RAS	0.08	0.348	ARAF,BRAF,PSMB9,SOS1,PAQR3,IL17RD,FGF19
Phospholipid metabolism	0.1124	0.2231	INPP5J,SYNJ1,PCYT1A			DAP12 signaling	0.0817	0.348	ARAF,PRKAR2B,BRAF,PSMB9,THEM4,SOS1,PAQR3,IL17RD,FGF19
Oxidative Stress Induced Senescence	0.1134	0.2231	CBX4,FOS			VEGFR2 mediated cell proliferation	0.0833	0.348	ARAF,BRAF,PSMB9,SOS1,PAQR3,IL17RD,FGF19
Integrin cell surface interactions	0.1164	0.2231	CD44,THBS1			Pyruvate metabolism	0.0847	0.348	LDHC,PDP2
O-linked glycosylation	0.1164	0.2231	MUC3A,THBS1			Interleukin-6 family signaling	0.0847	0.348	SOCS3,LIFR
SEMA3A-Plexin repulsion signaling by inhibiting Integrin adhesion	0.1185	0.2231	FES			Hedgehog 'off' state	0.0849	0.348	PRKAR2B,PSMB9,TTC21B,PTCH1
Adenylate cyclase inhibitory pathway	0.1185	0.2231	ADCY1			Protein repair	0.0887	0.348	MSRA
Inhibition of adenylate cyclase pathway	0.1185	0.2231	ADCY1			AMPK inhibits chREBP transcriptional activation activity	0.0887	0.348	PRKAG2
Cytosolic sensors of pathogen-associated DNA	0.1193	0.2231	NFKB1,IKBKG			Lysine catabolism	0.0887	0.348	SLC25A21
Activation of NF-kappaB in B cells	0.1193	0.2231	NFKB1,IKBKG			Synthesis of 12-eicosatetraenoic acid derivatives	0.0887	0.348	ALOX12
Degradation of beta-catenin by the destruction complex	0.1252	0.2231	FRAT2,TLE2			Transport and synthesis of PAPS	0.0887	0.348	SLC26A2
mRNA decay by 5' to 3' exoribonuclease	0.1264	0.2231	XRN1			Sodium-coupled phosphate cotransporters	0.0887	0.348	SLC20A2
Serotonin Neurotransmitter Release Cycle	0.1264	0.2231	UNC13B			Integrin alphaIIb beta3 signaling	0.0903	0.348	ITGA2B,SOS1
Glycogen breakdown (glycogenolysis)	0.1264	0.2231	PYGM			Glycolysis	0.0903	0.348	ENO3,PFKFB2
CRMPs in Sema3A signaling	0.1343	0.2231	FES			G alpha (12/13) signalling events	0.0905	0.348	SOS1,ARHGEF16,GNA13
Sema3A PAK dependent Axon repulsion	0.1343	0.2231	FES			Signalling to ERKs	0.0936	0.348	ARAF,BRAF,PSMB9,SOS1,PAQR3,IL17RD,FGF19
Metabolism of porphyrins	0.1343	0.2231	ALAD			Energy dependent regulation of mTOR by LKB1-AMPK	0.096	0.348	PRKAG2,TSC1
Activation of SMO	0.1343	0.2231	IQCE			Macroautophagy	0.1016	0.348	GABARAP,PRKAG2,TSC1
p75NTR signals via NF-kB	0.1343	0.2231	NFKB1			Molecules associated with elastic fibres	0.1017	0.348	MFAP5,MFAP4
Acetylcholine Neurotransmitter Release Cycle	0.1343	0.2231	UNC13B			Synthesis of substrates in N-glycan biosythesis	0.1017	0.348	ST3GAL6,ST6GALNAC4
JNK (c-Jun kinases) phosphorylation and activation mediated by activated human TAK1	0.1343	0.2231	IKBKG			DAP12 interactions	0.1038	0.348	ARAF,PRKAR2B,BRAF,PSMB9,THEM4,SOS1,PAQR3,IL17RD,FGF19
PKA activation	0.1343	0.2231	ADCY1			Cell death signalling via NRAGE, NRIF and NADE	0.1054	0.348	SOS1,CASP2,ARHGEF16
Signaling by PDGF	0.1356	0.2231	FRS2,FRS3,ITPR3,ADCY1,THBS1			NADE modulates death signalling	0.1054	0.348	CASP2
Signaling by TGF-beta Receptor Complex	0.1404	0.2231	RNF111,PMEPA1			Negative feedback regulation of MAPK pathway	0.1054	0.348	BRAF
Synthesis of PC	0.142	0.2231	PCYT1A			Scavenging by Class F Receptors	0.1054	0.348	SCARF1
PKA-mediated phosphorylation of CREB	0.142	0.2231	ADCY1			Multifunctional anion exchangers	0.1054	0.348	SLC26A2
Tight junction interactions	0.142	0.2231	CLDN15			Ligand-receptor interactions	0.1054	0.348	PTCH1
Butyrate Response Factor 1 (BRF1) binds and destabilizes mRNA	0.142	0.2231	XRN1			Telomere C-strand synthesis initiation	0.1054	0.348	POLE2
Norepinephrine Neurotransmitter Release Cycle	0.142	0.2231	UNC13B			Negative regulation of the PI3K/AKT network	0.1054	0.348	THEM4
activated TAK1 mediates p38 MAPK activation	0.142	0.2231	IKBKG			DNA replication initiation	0.1054	0.348	POLE2
PKA activation in glucagon signalling	0.142	0.2231	ADCY1			Synthesis of Lipoxins (LX)	0.1054	0.348	ALOX12
Tristetraprolin (TTP, ZFP36) binds and destabilizes mRNA	0.142	0.2231	XRN1			Loss of Nlp from mitotic centrosomes	0.1093	0.348	PRKAR2B,TUBB4A,CLASP1
Syndecan interactions	0.1497	0.2231	THBS1			Loss of proteins required for interphase microtubule organizationÃ‚Â from the centrosome	0.1093	0.348	PRKAR2B,TUBB4A,CLASP1
Post-translational protein modification	0.1515	0.2231	COG6,MUC3A,SEC16B,CBX4,PIGG,THBS1			Negative regulators of RIG-I/MDA5 signaling	0.1136	0.348	TRAF3,OTUD5
Transcriptional regulation of white adipocyte differentiation	0.1591	0.2231	NFKB1,MED23			Negative regulation of FGFR4 signaling	0.1136	0.348	BRAF,FGF19
Dopamine Neurotransmitter Release Cycle	0.1649	0.2231	UNC13B			NCAM signaling for neurite out-growth	0.1224	0.348	ARAF,BRAF,PSMB9,SOS1,PAQR3,IL17RD,FGF19
Degradation of the extracellular matrix	0.1654	0.2231	MMP11,CD44			Post-translational protein modification	0.1267	0.348	ST3GAL6,PIGO,PIGQ,ST6GALNAC4,RAD52,SEC24C,EIF5A2,B3GNT5,DNAJC24,B4GALT2,B4GALT1
Metabolism of carbohydrates	0.1683	0.2231	UST,PYGM,CD44,HS3ST2			EPHA-mediated growth cone collapse	0.132	0.348	EPHA2,EFNA1
p75 NTR receptor-mediated signalling	0.1718	0.2231	NFKB1,ARHGAP4			Synthesis of diphthamide-EEF2	0.1381	0.348	DNAJC24
NOD1/2 Signaling Pathway	0.1724	0.2231	IKBKG			Pyrimidine salvage reactions	0.1381	0.348	TK2
Platelet calcium homeostasis	0.1724	0.2231	ITPR3			Glucocorticoid biosynthesis	0.1381	0.348	HSD11B2
TNFR1-induced NFkappaB signaling pathway	0.1724	0.2231	IKBKG			Activation of Rac	0.1381	0.348	SOS1
Post-translational modification: synthesis of GPI-anchored proteins	0.1724	0.2231	PIGG			Thromboxane signalling through TP receptor	0.1381	0.348	GNA13
IKK complex recruitment mediated by RIP1	0.1724	0.2231	IKBKG			Interleukin-7 signaling	0.1381	0.348	STAT5B
CD209 (DC-SIGN) signaling	0.1724	0.2231	NFKB1			RHO GTPases activate PKNs	0.1382	0.348	PKN1,PPP1R12B
Stimuli-sensing channels	0.175	0.2231	ANO5,SGK3			Recruitment of mitotic centrosome proteins and complexes	0.1419	0.348	PRKAR2B,TUBB4A,CLASP1
Adaptive Immune System	0.1796	0.2231	KIF5A,TAP1,FRS2,ITPR3,NFKB1,HLA-DRB1,IKBKG,MICB			Centrosome maturation	0.1419	0.348	PRKAR2B,TUBB4A,CLASP1
Disassembly of the destruction complex and recruitment of AXIN to the membrane	0.1799	0.2231	FRAT2			Elastic fibre formation	0.1446	0.348	MFAP5,MFAP4
Kinesins	0.1799	0.2231	KIF5A			Fanconi Anemia Pathway	0.1446	0.348	FANCB,EME1
Glucagon-like Peptide-1 (GLP1) regulates insulin secretion	0.1799	0.2231	ITPR3			Gamma carboxylation, hypusine formation and arylsulfatase activation	0.1446	0.348	EIF5A2,DNAJC24
Common Pathway of Fibrin Clot Formation	0.1799	0.2231	PRTN3			G2/M Transition	0.1457	0.348	PRKAR2B,TUBB4A,PPP1R12B,CLASP1
Downstream signaling events of B Cell Receptor (BCR)	0.1859	0.2231	FRS2,NFKB1,IKBKG			Peptide hormone metabolism	0.1462	0.348	EXOC3,EXOC2,CPE
Antigen Presentation: Folding, assembly and peptide loading of class I MHC	0.1873	0.2231	TAP1			Platelet Aggregation (Plug Formation)	0.151	0.348	ITGA2B,SOS1
RNA Polymerase III Transcription Termination	0.1873	0.2231	NFIC			Mitotic G2-G2/M phases	0.1526	0.348	PRKAR2B,TUBB4A,PPP1R12B,CLASP1
G alpha (z) signalling events	0.1873	0.2231	ADCY1			Synthesis of pyrophosphates in the cytosol	0.1539	0.348	IP6K1
Effects of PIP2 hydrolysis	0.1873	0.2231	ITPR3			Role of Abl in Robo-Slit signaling	0.1539	0.348	CLASP1
MHC class II antigen presentation	0.1911	0.2231	KIF5A,HLA-DRB1			Signal attenuation	0.1539	0.348	SOS1
Integration of energy metabolism	0.1911	0.2231	ITPR3,ADCY1			EGFR Transactivation by Gastrin	0.1539	0.348	SOS1
Activated NOTCH1 Transmits Signal to the Nucleus	0.1946	0.2231	DLK1			SHC-related events triggered by IGF1R	0.1539	0.348	SOS1
Glutamate Neurotransmitter Release Cycle	0.1946	0.2231	UNC13B			Factors involved in megakaryocyte development and platelet production	0.156	0.348	PRKAR2B,ZFPM1,DOCK6,DOCK1
Lysosome Vesicle Biogenesis	0.2018	0.2231	AP4S1			Ca2+ pathway	0.1574	0.348	FZD6,PDE6B
Termination of O-glycan biosynthesis	0.2018	0.2231	MUC3A			Biosynthesis of the N-glycan precursor (dolichol lipid-linked oligosaccharide, LLO) and transfer to a nascent protein	0.1574	0.348	ST3GAL6,ST6GALNAC4
Metabolism of steroid hormones	0.2018	0.2231	STAR			Metabolism of carbohydrates	0.1575	0.348	ENO3,CHST13,ST3GAL6,PFKFB2,SLC26A2,B4GALT2,B4GALT1
Translocation of ZAP-70 to Immunological synapse	0.2018	0.2231	HLA-DRB1			mTOR signalling	0.1639	0.348	PRKAG2,TSC1
HS-GAG biosynthesis	0.209	0.2231	HS3ST2			Regulation of signaling by NODAL	0.1695	0.348	ACVR2A
MAPK targets/ Nuclear events mediated by MAP kinases	0.209	0.2231	FOS			IRAK2 mediated activation of TAK1 complex	0.1695	0.348	TAB3
CaM pathway	0.209	0.2231	ADCY1			Activation of PPARGC1A (PGC-1alpha) by phosphorylation	0.1695	0.348	PRKAG2
Vasopressin regulates renal water homeostasis via Aquaporins	0.209	0.2231	ADCY1			Role of second messengers in netrin-1 signaling	0.1695	0.348	TRPC1
Downregulation of TGF-beta receptor signaling	0.209	0.2231	PMEPA1			Interaction With The Zona Pellucida	0.1695	0.348	B4GALT1
Calmodulin induced events	0.209	0.2231	ADCY1			IRAK2 mediated activation of TAK1 complex upon TLR7/8 or 9 stimulation	0.1695	0.348	TAB3
Regulation of TNFR1 signaling	0.209	0.2231	IKBKG			Interleukin-6 signaling	0.1695	0.348	SOCS3
Activation of Matrix Metalloproteinases	0.2161	0.2231	MMP11			tRNA Aminoacylation	0.1705	0.348	EARS2,DARS2
Downstream signaling of activated FGFR2	0.2214	0.2231	FRS2,FRS3,ITPR3,ADCY1			PKB-mediated events	0.1705	0.348	PRKAG2,TSC1
Downstream signaling of activated FGFR1	0.2214	0.2231	FRS2,FRS3,ITPR3,ADCY1			Netrin-1 signaling	0.1837	0.348	TRPC1,DOCK1
Downstream signaling of activated FGFR4	0.2214	0.2231	FRS2,FRS3,ITPR3,ADCY1			Activated PKN1 stimulates transcription of AR (androgen receptor) regulated genes KLK2 and KLK3	0.1848	0.348	PKN1
Downstream signaling of activated FGFR3	0.2214	0.2231	FRS2,FRS3,ITPR3,ADCY1			Import of palmitoyl-CoA into the mitochondrial matrix	0.1848	0.348	PRKAG2
Ca-dependent events	0.2231	0.2231	ADCY1			Negative regulation of TCF-dependent signaling by WNT ligand antagonists	0.1848	0.348	KREMEN2
Phosphorylation of CD3 and TCR zeta chains	0.2231	0.2231	HLA-DRB1			Activation of the phototransduction cascade	0.1848	0.348	PDE6B
Negative regulation of FGFR3 signaling	0.2301	0.2301	FRS2			Hedgehog 'on' state	0.1913	0.348	PSMB9,ULK3,PTCH1
Signaling by FGFR3	0.2348	0.2348	FRS2,FRS3,ITPR3,ADCY1			Rho GTPase cycle	0.196	0.348	SOS1,RHOF,SYDE2,ARHGEF16
Signaling by FGFR4	0.2348	0.2348	FRS2,FRS3,ITPR3,ADCY1			RHO GTPase Effectors	0.1966	0.348	MYLK,SKA1,PKN1,PPP1R12B,ERCC6L,CLASP1
Signaling by FGFR1	0.2368	0.2368	FRS2,FRS3,ITPR3,ADCY1			p75 NTR receptor-mediated signalling	0.2007	0.348	SOS1,CASP2,ARHGEF16
Signaling by FGFR2	0.2368	0.2368	FRS2,FRS3,ITPR3,ADCY1			NRAGE signals death through JNK	0.2038	0.348	SOS1,ARHGEF16
Aquaporin-mediated transport	0.2371	0.2371	ADCY1			Phospholipase C-mediated cascade; FGFR4	0.2105	0.348	PRKAR2B,FGF19
PD-1 signaling	0.2371	0.2371	HLA-DRB1			Triglyceride Biosynthesis	0.2105	0.348	DGAT1,THEM4
Signaling by FGFR	0.2387	0.2387	FRS2,FRS3,ITPR3,ADCY1			GABA A receptor activation	0.2146	0.348	GABRA5
Signaling by ERBB2	0.2407	0.2407	FRS2,FRS3,ITPR3,ADCY1			Cytosolic iron-sulfur cluster assembly	0.2146	0.348	NARFL
Formation of the beta-catenin:TCF transactivating complex	0.2439	0.2439	TLE2			Pre-NOTCH Processing in Golgi	0.2146	0.348	B4GALT1
Negative regulation of FGFR4 signaling	0.2439	0.2439	FRS2			Signaling by Activin	0.2146	0.348	ACVR2A
Signaling by Interleukins	0.2446	0.2446	FRS2,FRS3,NFKB1,IKBKG			SLC-mediated transmembrane transport	0.2264	0.348	SLC26A2,SLC38A5,SLC35A2,SLC7A11,SLC20A2
Downstream signal transduction	0.2466	0.2466	FRS2,FRS3,ITPR3,ADCY1			Regulation of IFNG signaling	0.2291	0.348	SOCS3
DAP12 signaling	0.2505	0.2505	FRS2,FRS3,ITPR3,ADCY1			Regulation of pyruvate dehydrogenase (PDH) complex	0.2291	0.348	PDP2
Cardiac conduction	0.2505	0.2505	ITPR3,FGF11			SEMA3A-Plexin repulsion signaling by inhibiting Integrin adhesion	0.2291	0.348	PLXNA1
TGF-beta receptor signaling activates SMADs	0.2507	0.2507	PMEPA1			LGI-ADAM interactions	0.2291	0.348	ADAM22
Negative regulation of FGFR1 signaling	0.2507	0.2507	FRS2			TRAF3-dependent IRF activation pathway	0.2291	0.348	TRAF3
SMAD2/SMAD3:SMAD4 heterotrimer regulates transcription	0.2507	0.2507	RNF111			DCC mediated attractive signaling	0.2291	0.348	DOCK1
Phase 0 - rapid depolarisation	0.2507	0.2507	FGF11			FGFR4 ligand binding and activation	0.2291	0.348	FGF19
NCAM1 interactions	0.2575	0.2575	PRNP			MHC class II antigen presentation	0.2296	0.348	HLA-DPA1,HLA-DOA,SEC24C
Post NMDA receptor activation events	0.2575	0.2575	ADCY1			EPH-Ephrin signaling	0.2296	0.348	EPHA2,EFNB3,EFNA1
Glucagon signaling in metabolic regulation	0.2575	0.2575	ADCY1			Toll Like Receptor 3 (TLR3) Cascade	0.2394	0.348	ELK1,TRAF3,TAB3
Negative regulation of FGFR2 signaling	0.2642	0.2642	FRS2			TRIF-mediated TLR3/TLR4 signaling	0.2394	0.348	ELK1,TRAF3,TAB3
VEGFR2 mediated cell proliferation	0.2735	0.2735	FRS2,FRS3,ITPR3			MyD88-independent TLR3/TLR4 cascade	0.2394	0.348	ELK1,TRAF3,TAB3
Signaling by EGFR	0.2764	0.2764	FRS2,FRS3,ITPR3,ADCY1			Resolution of Sister Chromatid Cohesion	0.2394	0.348	SKA1,ERCC6L,CLASP1
TNF signaling	0.2773	0.2773	IKBKG			Prolactin receptor signaling	0.2433	0.348	STAT5B
DAP12 interactions	0.2804	0.2804	FRS2,FRS3,ITPR3,ADCY1			p130Cas linkage to MAPK signaling for integrins	0.2433	0.348	ITGA2B
Activation of NMDA receptor upon glutamate binding and postsynaptic events	0.2839	0.2839	ADCY1			G1/S-Specific Transcription	0.2433	0.348	CCNE1
PKMTs methylate histone lysines	0.2839	0.2839	SETD1B			GABA synthesis, release, reuptake and degradation	0.2572	0.348	ABAT
Non-integrin membrane-ECM interactions	0.2839	0.2839	THBS1			Cytosolic sulfonation of small molecules	0.2572	0.348	SLC26A2
ER to Golgi Anterograde Transport	0.2839	0.2839	COG6,SEC16B			RHO GTPases Activate ROCKs	0.2572	0.348	PPP1R12B
Ca2+ pathway	0.2903	0.2903	ITPR3			TRAF6 mediated induction of TAK1 complex	0.2572	0.348	TAB3
Pre-NOTCH Expression and Processing	0.2903	0.2903	LFNG			Synthesis of PIPs at the Golgi membrane	0.2572	0.348	PI4KA
Generation of second messenger molecules	0.2903	0.2903	HLA-DRB1			Sema3A PAK dependent Axon repulsion	0.2572	0.348	PLXNA1
Nucleotide-binding domain, leucine rich repeat containing receptor (NLR) signaling pathways	0.2903	0.2903	IKBKG			JNK (c-Jun kinases) phosphorylation and activation mediated by activated human TAK1	0.2572	0.348	TAB3
Collagen degradation	0.2967	0.2967	MMP11			Spry regulation of FGF signaling	0.2572	0.348	BRAF
Activation of GABAB receptors	0.2967	0.2967	ADCY1			Activation of SMO	0.2572	0.348	PTCH1
Formation of Incision Complex in GG-NER	0.2967	0.2967	RNF111			Regulation of KIT signaling	0.2572	0.348	SOS1
GABA B receptor activation	0.2967	0.2967	ADCY1			PKA activation	0.2572	0.348	PRKAR2B
Assembly of collagen fibrils and other multimeric structures	0.2967	0.2967	COL5A3			TGF-beta receptor signaling in EMT (epithelial to mesenchymal transition)	0.2572	0.348	CGN
NOTCH1 Intracellular Domain Regulates Transcription	0.303	0.303	TLE2			Fatty acid, triacylglycerol, and ketone body metabolism	0.2573	0.348	PRKAG2,MED17,DGAT1,THEM4,SREBF1
Deactivation of the beta-catenin transactivating complex	0.303	0.303	TLE2			Regulation of cholesterol biosynthesis by SREBP (SREBF)	0.2651	0.348	SEC24C,SREBF1
Transcriptional activation of mitochondrial biogenesis	0.303	0.303	MEF2D			PKA-mediated phosphorylation of CREB	0.2709	0.348	PRKAR2B
RNA Polymerase III Abortive And Retractive Initiation	0.3093	0.3093	NFIC			ERK/MAPK targets	0.2709	0.348	ELK1
RNA Polymerase III Transcription	0.3093	0.3093	NFIC			Thrombin signalling through proteinase activated receptors (PARs)	0.2709	0.348	GNA13
NGF signalling via TRKA from the plasma membrane	0.3129	0.3129	FRS2,FRS3,ITPR3,ADCY1			activated TAK1 mediates p38 MAPK activation	0.2709	0.348	TAB3
Neurotransmitter Release Cycle	0.3155	0.3155	UNC13B			PKA activation in glucagon signalling	0.2709	0.348	PRKAR2B
trans-Golgi Network Vesicle Budding	0.3217	0.3217	AP4S1			TNF receptor superfamily (TNFSF) members mediating non-canonical NF-kB pathway	0.2709	0.348	TRAF3
Death Receptor Signalling	0.3217	0.3217	IKBKG			Signal amplification	0.2709	0.348	GNA13
Clathrin derived vesicle budding	0.3217	0.3217	AP4S1			TRP channels	0.2709	0.348	TRPC1
NCAM signaling for neurite out-growth	0.3252	0.3252	FRS2,FRS3,PRNP			Regulation of Insulin-like Growth Factor (IGF) transport and uptake by Insulin-like Growth Factor Binding Proteins (IGFBPs)	0.2709	0.348	IGFBP4
Transcriptional activity of SMAD2/SMAD3:SMAD4 heterotrimer	0.3278	0.3278	RNF111			O-linked glycosylation of mucins	0.272	0.348	ST6GALNAC4,B3GNT5
Signaling by Rho GTPases	0.3314	0.3314	ARHGAP44,KIF5A,ARHGAP9,ARHGAP4			Asparagine N-linked glycosylation	0.2784	0.348	ST3GAL6,ST6GALNAC4,SEC24C,B4GALT2,B4GALT1
Heparan sulfate/heparin (HS-GAG) metabolism	0.3339	0.3339	HS3ST2			MAP kinase activation in TLR cascade	0.2788	0.348	ELK1,TAB3
NRAGE signals death through JNK	0.3339	0.3339	ARHGAP4			Mitotic Prometaphase	0.2792	0.348	SKA1,ERCC6L,CLASP1
Signaling by the B Cell Receptor (BCR)	0.3355	0.3355	FRS2,ITPR3,NFKB1,IKBKG			Cell surface interactions at the vascular wall	0.2842	0.348	JAM2,SOS1,SLC7A11
SUMOylation of RNA binding proteins	0.3399	0.3399	CBX4			Activation of IRF3/IRF7 mediated by TBK1/IKK epsilon	0.2843	0.348	TRAF3
Cell-cell junction organization	0.3399	0.3399	CLDN15			Tie2 Signaling	0.2843	0.348	SOS1
Chondroitin sulfate/dermatan sulfate metabolism	0.3399	0.3399	UST			SHC-mediated cascade:FGFR3	0.2843	0.348	SOS1
Signaling by Wnt	0.3401	0.3401	FRAT2,TLE2,ITPR3			CD28 dependent PI3K/Akt signaling	0.2843	0.348	THEM4
Transport to the Golgi and subsequent modification	0.3402	0.3402	COG6,SEC16B			Ephrin signaling	0.2843	0.348	EFNB3
Mitochondrial biogenesis	0.3576	0.3576	MEF2D			Histidine, lysine, phenylalanine, tyrosine, proline and tryptophan catabolism	0.2843	0.348	SLC25A21
Deadenylation-dependent mRNA decay	0.3576	0.3576	XRN1			RHO GTPases Activate Formins	0.2892	0.348	SKA1,ERCC6L,CLASP1
Regulation of insulin secretion	0.3576	0.3576	ITPR3			IL-6-type cytokine receptor ligand interactions	0.2975	0.348	LIFR
Ion homeostasis	0.3691	0.3691	ITPR3			Other semaphorin interactions	0.2975	0.348	PLXNA1
Membrane Trafficking	0.3722	0.3722	COG6,AP4S1,SEC16B			Signaling by NODAL	0.2975	0.348	ACVR2A
GABA receptor activation	0.3805	0.3805	ADCY1			Pyrimidine metabolism	0.2975	0.348	TK2
Platelet homeostasis	0.3861	0.3861	ITPR3			Transport of vitamins, nucleosides, and related molecules	0.2975	0.348	SLC35A2
O-linked glycosylation of mucins	0.3916	0.3916	MUC3A			Translesion Synthesis by POLH	0.2975	0.348	NPLOC4
G alpha (12/13) signalling events	0.4025	0.4025	ARHGAP4			G1/S Transition	0.2993	0.348	PSMB9,CCNE1,POLE2
COPII (Coat Protein 2) Mediated Vesicle Transport	0.4079	0.4079	SEC16B			DARPP-32 events	0.3105	0.348	PRKAR2B
FCERI mediated MAPK activation	0.4118	0.4118	FRS2,FRS3,FOS,MAP3K1			Chondroitin sulfate biosynthesis	0.3105	0.348	CHST13
TCF dependent signaling in response to WNT	0.4174	0.4174	FRAT2,TLE2			Nuclear Events (kinase and transcription factor activation)	0.3105	0.348	ELK1
Collagen biosynthesis and modifying enzymes	0.4238	0.4238	COL5A3			MicroRNA (miRNA) biogenesis	0.3105	0.348	DGCR8
Cell death signalling via NRAGE, NRIF and NADE	0.4238	0.4238	ARHGAP4			Activated TLR4 signalling	0.3196	0.348	ELK1,TRAF3,TAB3
Signaling by SCF-KIT	0.4283	0.4283	FRS2,FRS3,FES			Separation of Sister Chromatids	0.3208	0.348	SKA1,PSMB9,ERCC6L,CLASP1
VEGFA-VEGFR2 Pathway	0.4307	0.4307	FRS2,FRS3,ITPR3			Cell Cycle, Mitotic	0.3228	0.348	SKA1,PRKAR2B,TUBB4A,PSMB9,PPP1R12B,ERCC6L,CCNE1,CLASP1,POLE2
Costimulation by the CD28 family	0.4342	0.4342	HLA-DRB1			BBSome-mediated cargo-targeting to cilium	0.3232	0.348	TTC8
ER-Phagosome pathway	0.4393	0.4393	TAP1			Signal transduction by L1	0.3232	0.348	ITGA2B
Innate Immune System	0.4413	0.4413	FRS2,FRS3,ITPR3,NFKB1,IKBKG,FOS,ADCY1,MAP3K1			SHC-mediated cascade:FGFR1	0.3232	0.348	SOS1
Semaphorin interactions	0.4444	0.4444	FES			NOD1/2 Signaling Pathway	0.3232	0.348	TAB3
Interferon alpha/beta signaling	0.4494	0.4494	EGR1			TNFR1-induced NFkappaB signaling pathway	0.3232	0.348	TAB3
Signaling by VEGF	0.4498	0.4498	FRS2,FRS3,ITPR3			Costimulation by the CD28 family	0.3266	0.348	HLA-DPA1,THEM4
Glucose metabolism	0.4691	0.4691	PYGM			Cyclin E associated events during G1/S transition	0.3266	0.348	PSMB9,CCNE1
Cell junction organization	0.4691	0.4691	CLDN15			Fertilization	0.3357	0.348	B4GALT1
COPI-mediated anterograde transport	0.4739	0.4739	COG6			Glucagon-like Peptide-1 (GLP1) regulates insulin secretion	0.3357	0.348	PRKAR2B
Collagen formation	0.4786	0.4786	COL5A3			Post-chaperonin tubulin folding pathway	0.3357	0.348	TUBB4A
SUMOylation of DNA damage response and repair proteins	0.4973	0.4973	CBX4			Pink/Parkin Mediated Mitophagy	0.3357	0.348	PINK1
Global Genome Nucleotide Excision Repair (GG-NER)	0.4973	0.4973	RNF111			Beta-catenin independent WNT signaling	0.3398	0.348	FZD6,PSMB9,PDE6B
Antigen processing-Cross presentation	0.4973	0.4973	TAP1			Integrin cell surface interactions	0.3401	0.348	JAM2,ITGA2B
Transmission across Chemical Synapses	0.4986	0.4986	UNC13B,ADCY1			O-linked glycosylation	0.3401	0.348	ST6GALNAC4,B3GNT5
Platelet degranulation	0.5063	0.5063	THBS1			Semaphorin interactions	0.3401	0.348	DPYSL4,PLXNA1
SOS-mediated signalling	0.5072	0.5072	FRS2,FRS3			The citric acid (TCA) cycle and respiratory electron transport	0.3418	0.348	LDHC,L2HGDH,PDP2,ETFDH
RAF/MAP kinase cascade	0.5072	0.5072	FRS2,FRS3			Interferon alpha/beta signaling	0.3468	0.348	SOCS3,IFITM1
GRB2 events in EGFR signaling	0.5072	0.5072	FRS2,FRS3			Antigen Presentation: Folding, assembly and peptide loading of class I MHC	0.348	0.348	SEC24C
GRB2 events in ERBB2 signaling	0.5072	0.5072	FRS2,FRS3			Ligand-gated ion channel transport	0.348	0.348	GABRA5
SHC1 events in ERBB4 signaling	0.5072	0.5072	FRS2,FRS3			Signaling by BMP	0.348	0.348	ACVR2A
SHC1 events in ERBB2 signaling	0.5072	0.5072	FRS2,FRS3			Telomere C-strand (Lagging Strand) Synthesis	0.348	0.348	POLE2
SHC1 events in EGFR signaling	0.5072	0.5072	FRS2,FRS3			Mitotic Anaphase	0.3544	0.3544	SKA1,PSMB9,ERCC6L,CLASP1
FRS-mediated FGFR2 signaling	0.51	0.51	FRS2,FRS3			Toll Like Receptor 4 (TLR4) Cascade	0.355	0.355	ELK1,TRAF3,TAB3
FRS-mediated FGFR1 signaling	0.51	0.51	FRS2,FRS3			Mitotic Metaphase and Anaphase	0.3586	0.3586	SKA1,PSMB9,ERCC6L,CLASP1
FRS-mediated FGFR3 signaling	0.51	0.51	FRS2,FRS3			VEGFR2 mediated vascular permeability	0.36	0.36	THEM4
FRS-mediated FGFR4 signaling	0.51	0.51	FRS2,FRS3			Formation of tubulin folding intermediates by CCT/TriC	0.36	0.36	TUBB4A
PI3K Cascade	0.5108	0.5108	FRS2			Regulation of IFNA signaling	0.3718	0.3718	SOCS3
Asparagine N-linked glycosylation	0.5128	0.5128	COG6,SEC16B			Termination of O-glycan biosynthesis	0.3718	0.3718	ST6GALNAC4
Chromatin modifying enzymes	0.5128	0.5128	SETD1B,MSL2			Basigin interactions	0.3718	0.3718	SLC7A11
Signalling to p38 via RIT and RIN	0.5185	0.5185	FRS2,FRS3			Metabolism of steroid hormones	0.3718	0.3718	HSD11B2
Glycerophospholipid biosynthesis	0.5196	0.5196	PCYT1A			Translocation of ZAP-70 to Immunological synapse	0.3718	0.3718	HLA-DPA1
Hedgehog 'on' state	0.5196	0.5196	IQCE			Glucose metabolism	0.3735	0.3735	ENO3,PFKFB2
ARMS-mediated activation	0.5213	0.5213	FRS2,FRS3			CaM pathway	0.3834	0.3834	PRKAR2B
MAPK1/MAPK3 signaling	0.5213	0.5213	FRS2,FRS3			Vasopressin regulates renal water homeostasis via Aquaporins	0.3834	0.3834	PRKAR2B
Frs2-mediated activation	0.5241	0.5241	FRS2,FRS3			MAPK targets/ Nuclear events mediated by MAP kinases	0.3834	0.3834	ELK1
Response to elevated platelet cytosolic Ca2+	0.5283	0.5283	THBS1			Prefoldin mediated transfer of substrate to CCT/TriC	0.3834	0.3834	TUBB4A
Metabolism of lipids and lipoproteins	0.5289	0.5289	INPP5J,SYNJ1,STAR,PCYT1A,MED23			SHC-mediated cascade:FGFR2	0.3834	0.3834	SOS1
Interleukin receptor SHC signaling	0.5296	0.5296	FRS2,FRS3			Downregulation of TGF-beta receptor signaling	0.3834	0.3834	PPP1R15A
Prolonged ERK activation events	0.5296	0.5296	FRS2,FRS3			Calmodulin induced events	0.3834	0.3834	PRKAR2B
Signaling by Leptin	0.5296	0.5296	FRS2,FRS3			TAK1 activates NFkB by phosphorylation and activation of IKKs complex	0.3834	0.3834	TAB3
Regulation of mRNA stability by proteins that bind AU-rich elements	0.5368	0.5368	XRN1			TP53 Regulates Metabolic Genes	0.3867	0.3867	PRKAG2,TSC1
Signalling to RAS	0.5406	0.5406	FRS2,FRS3			Transcriptional Regulation by TP53	0.3867	0.3867	PRKAG2,TSC1
Interleukin-2 signaling	0.546	0.546	FRS2,FRS3			Signaling by TGF-beta Receptor Complex	0.3932	0.3932	CGN,PPP1R15A
Platelet activation, signaling and aggregation	0.5487	0.5487	ITPR3,THBS1			EGFR downregulation	0.3948	0.3948	PTPRK
RNA Polymerase I, RNA Polymerase III, and Mitochondrial Transcription	0.5534	0.5534	NFIC			CREB phosphorylation through the activation of Ras	0.3948	0.3948	BRAF
Class I MHC mediated antigen processing & presentation	0.5615	0.5615	TAP1			RORA activates gene expression	0.3948	0.3948	SREBF1
Signalling to ERKs	0.562	0.562	FRS2,FRS3			Interferon gamma signaling	0.3997	0.3997	HLA-DPA1,SOCS3
Interleukin-3, 5 and GM-CSF signaling	0.562	0.562	FRS2,FRS3			Ca-dependent events	0.4059	0.4059	PRKAR2B
HATs acetylate histones	0.5654	0.5654	MSL2			E2F mediated regulation of DNA replication	0.4059	0.4059	CCNE1
SUMO E3 ligases SUMOylate target proteins	0.5772	0.5772	CBX4			Phosphorylation of CD3 and TCR zeta chains	0.4059	0.4059	HLA-DPA1
PI3K events in ERBB2 signaling	0.5772	0.5772	FRS2			Mitotic G1-G1/S phases	0.415	0.415	PSMB9,CCNE1,POLE2
PI3K events in ERBB4 signaling	0.5772	0.5772	FRS2			Extension of Telomeres	0.4169	0.4169	POLE2
PI-3K cascade:FGFR1	0.5772	0.5772	FRS2			Fatty Acyl-CoA Biosynthesis	0.4169	0.4169	THEM4
PI-3K cascade:FGFR2	0.5772	0.5772	FRS2			CD28 co-stimulation	0.4169	0.4169	THEM4
PI-3K cascade:FGFR3	0.5772	0.5772	FRS2			Adherens junctions interactions	0.4169	0.4169	CDH6
PI-3K cascade:FGFR4	0.5772	0.5772	FRS2			Negative regulation of FGFR3 signaling	0.4169	0.4169	BRAF
PIP3 activates AKT signaling	0.5772	0.5772	FRS2			PIWI-interacting RNA (piRNA) biogenesis	0.4169	0.4169	TDRKH
Axon guidance	0.5811	0.5811	FRS2,FRS3,PRNP,FES			Toll Like Receptor 10 (TLR10) Cascade	0.4191	0.4191	ELK1,TAB3
PI3K/AKT activation	0.5886	0.5886	FRS2			RIG-I/MDA5 mediated induction of IFN-alpha/beta pathways	0.4191	0.4191	TRAF3,OTUD5
GAB1 signalosome	0.5923	0.5923	FRS2			MyD88 cascade initiated on plasma membrane	0.4191	0.4191	ELK1,TAB3
Generic Transcription Pathway	0.5953	0.5953	RNF111,MED23			Toll Like Receptor 5 (TLR5) Cascade	0.4191	0.4191	ELK1,TAB3
SUMOylation	0.596	0.596	CBX4			Platelet degranulation	0.4254	0.4254	ITGA2B,ABCC4
Cell surface interactions at the vascular wall	0.596	0.596	CD44			TRAF6 mediated induction of NFkB and MAP kinases upon TLR7/8 or 9 activation	0.4254	0.4254	ELK1,TAB3
Nucleotide Excision Repair	0.6033	0.6033	RNF111			Trafficking of AMPA receptors	0.4277	0.4277	EPB41L1
FCERI mediated NF-kB activation	0.6124	0.6124	NFKB1,IKBKG			Activation of the pre-replicative complex	0.4277	0.4277	POLE2
MAPK family signaling cascades	0.622	0.622	FRS2,FRS3			Glutamate Binding, Activation of AMPA Receptors and Synaptic Plasticity	0.4277	0.4277	EPB41L1
G alpha (s) signalling events	0.6279	0.6279	ADCY1			Cargo concentration in the ER	0.4277	0.4277	SEC24C
IRS-mediated signalling	0.6337	0.6337	FRS2,FRS3			Aquaporin-mediated transport	0.4277	0.4277	PRKAR2B
Beta-catenin independent WNT signaling	0.6346	0.6346	ITPR3			PD-1 signaling	0.4277	0.4277	HLA-DPA1
PPARA activates gene expression	0.6346	0.6346	MED23			Transcriptional regulation of white adipocyte differentiation	0.4318	0.4318	MED17,SREBF1
Factors involved in megakaryocyte development and platelet production	0.638	0.638	KIF5A			Gene Silencing by RNA	0.4318	0.4318	TDRKH,DGCR8
Gastrin-CREB signalling pathway via PKC and MAPK	0.6388	0.6388	FRS2,FRS3,ITPR3			MyD88 dependent cascade initiated on endosome	0.4381	0.4381	ELK1,TAB3
Insulin receptor signalling cascade	0.6405	0.6405	FRS2,FRS3			Toll Like Receptor 7/8 (TLR7/8) Cascade	0.4381	0.4381	ELK1,TAB3
IRS-related events triggered by IGF1R	0.6428	0.6428	FRS2,FRS3			Striated Muscle Contraction	0.4383	0.4383	TNNT2
Signaling by Type 1 Insulin-like Growth Factor 1 Receptor (IGF1R)	0.6428	0.6428	FRS2,FRS3			HDACs deacetylate histones	0.4383	0.4383	SAP30L
IGF1R signaling cascade	0.6428	0.6428	FRS2,FRS3			Gluconeogenesis	0.4383	0.4383	ENO3
Regulation of lipid metabolism by Peroxisome proliferator-activated receptor alpha (PPARalpha)	0.6445	0.6445	MED23			Resolution of D-loop Structures through Holliday Junction Intermediates	0.4383	0.4383	EME1
Signaling by Hedgehog	0.6696	0.6696	IQCE			Cooperation of Prefoldin and TriC/CCT in actin and tubulin folding	0.4383	0.4383	TUBB4A
Signaling by Insulin receptor	0.692	0.692	FRS2,FRS3			Neurotransmitter Receptor Binding And Downstream Transmission In The Postsynaptic Cell	0.4445	0.4445	EPB41L1,BRAF,GABRA5
Neurotransmitter Receptor Binding And Downstream Transmission In The Postsynaptic Cell	0.6986	0.6986	ADCY1			Toll-Like Receptors Cascades	0.4445	0.4445	ELK1,TRAF3,TAB3
Signaling by ERBB4	0.702	0.702	FRS2,FRS3			TGF-beta receptor signaling activates SMADs	0.4486	0.4486	PPP1R15A
Antigen activates B Cell Receptor (BCR) leading to generation of second messengers	0.7795	0.7795	ITPR3			Chaperonin-mediated protein folding	0.4486	0.4486	TUBB4A
G alpha (q) signalling events	0.7835	0.7835	ITPR3			Negative regulation of FGFR1 signaling	0.4486	0.4486	BRAF
Role of phospholipids in phagocytosis	0.8007	0.8007	ITPR3			DAG and IP3 signaling	0.4486	0.4486	PRKAR2B
FCERI mediated Ca+2 mobilization	0.808	0.808	ITPR3			Resolution of D-Loop Structures	0.4486	0.4486	EME1
Fatty acid, triacylglycerol, and ketone body metabolism	0.8132	0.8132	MED23			Transmission across Chemical Synapses	0.4503	0.4503	ABAT,EPB41L1,BRAF,GABRA5
RHO GTPase Effectors	0.8532	0.8532	KIF5A			DNA Replication Pre-Initiation	0.4506	0.4506	PSMB9,POLE2
G alpha (i) signalling events	0.8559	0.8559	ADCY1			M/G1 Transition	0.4506	0.4506	PSMB9,POLE2
Fcgamma receptor (FCGR) dependent phagocytosis	0.8781	0.8781	ITPR3			Transport to the Golgi and subsequent modification	0.4541	0.4541	SEC24C,B4GALT2,B4GALT1
Immunoregulatory interactions between a Lymphoid and a non-Lymphoid cell	0.8959	0.8959	MICB			Response to elevated platelet cytosolic Ca2+	0.4568	0.4568	ITGA2B,ABCC4
Role of LAT2/NTAL/LAB on calcium mobilization	0.9034	0.9034	FRS2			Post NMDA receptor activation events	0.4588	0.4588	BRAF
Signaling by GPCR	0.9829	0.9829	FRS2,FRS3,ITPR3,ARHGAP4,ADCY1			Glucagon signaling in metabolic regulation	0.4588	0.4588	PRKAR2B
GPCR downstream signaling	0.991	0.991	ITPR3,ARHGAP4,ADCY1			Smooth Muscle Contraction	0.4588	0.4588	MYLK
						Inactivation, recovery and regulation of the phototransduction cascade	0.4588	0.4588	PDE6B
						Fc epsilon receptor (FCERI) signaling	0.4609	0.4609	ARAF,BRAF,PSMB9,THEM4,SOS1,PAQR3,IL17RD,FGF19,TAB3
						Toll Like Receptor 9 (TLR9) Cascade	0.4629	0.4629	ELK1,TAB3
						ABC-family proteins mediated transport	0.4688	0.4688	ABCC4
						PLC-gamma1 signalling	0.4688	0.4688	PRKAR2B
						EGFR interacts with phospholipase C-gamma	0.4688	0.4688	PRKAR2B
						Negative regulation of FGFR2 signaling	0.4688	0.4688	BRAF
						The phototransduction cascade	0.4688	0.4688	PDE6B
						HDR through Homologous Recombination (HR) or Single Strand Annealing (SSA)	0.469	0.469	RAD52,EME1
						PLCG1 events in ERBB2 signaling	0.4786	0.4786	PRKAR2B
						Translesion synthesis by Y family DNA polymerases bypasses lesions on DNA template	0.4786	0.4786	NPLOC4
						MyD88:Mal cascade initiated on plasma membrane	0.4811	0.4811	ELK1,TAB3
						Toll Like Receptor 2 (TLR2) Cascade	0.4811	0.4811	ELK1,TAB3
						Toll Like Receptor TLR6:TLR2 Cascade	0.4811	0.4811	ELK1,TAB3
						Toll Like Receptor TLR1:TLR2 Cascade	0.4811	0.4811	ELK1,TAB3
						MAPK6/MAPK4 signaling	0.4871	0.4871	PSMB9,CDC14B
						TNF signaling	0.4883	0.4883	TAB3
						Integration of energy metabolism	0.493	0.493	PRKAR2B,PRKAG2
						Nuclear signaling by ERBB4	0.4977	0.4977	STAT5B
						HDR through Single Strand Annealing (SSA)	0.4977	0.4977	RAD52
						Non-integrin membrane-ECM interactions	0.4977	0.4977	LAMA2
						Telomere Maintenance	0.4977	0.4977	POLE2
						Activation of NMDA receptor upon glutamate binding and postsynaptic events	0.4977	0.4977	BRAF
						Intraflagellar transport	0.4977	0.4977	TTC21B
						Homology Directed Repair	0.4989	0.4989	RAD52,EME1
						Class I MHC mediated antigen processing & presentation	0.5048	0.5048	PSMB9,SEC24C
						Protein folding	0.507	0.507	TUBB4A
						Generation of second messenger molecules	0.507	0.507	HLA-DPA1
						Nucleotide-binding domain, leucine rich repeat containing receptor (NLR) signaling pathways	0.507	0.507	TAB3
						Pre-NOTCH Expression and Processing	0.507	0.507	B4GALT1
						HATs acetylate histones	0.5106	0.5106	MSL3,TAF5L
						Gastrin-CREB signalling pathway via PKC and MAPK	0.5107	0.5107	ARAF,BRAF,PSMB9,SOS1,PAQR3,IL17RD,FGF19
						FCERI mediated MAPK activation	0.5107	0.5107	ARAF,BRAF,PSMB9,SOS1,PAQR3,IL17RD,FGF19
						Arachidonic acid metabolism	0.5161	0.5161	ALOX12
						Platelet activation, signaling and aggregation	0.5223	0.5223	ITGA2B,SOS1,ABCC4,GNA13
						PI-3K cascade:FGFR1	0.5278	0.5278	THEM4,FGF19
						PI-3K cascade:FGFR2	0.5278	0.5278	THEM4,FGF19
						PI-3K cascade:FGFR3	0.5278	0.5278	THEM4,FGF19
						PI-3K cascade:FGFR4	0.5278	0.5278	THEM4,FGF19
						PIP3 activates AKT signaling	0.5278	0.5278	THEM4,FGF19
						PI3K events in ERBB2 signaling	0.5278	0.5278	THEM4,FGF19
						PI3K events in ERBB4 signaling	0.5278	0.5278	THEM4,FGF19
						Synthesis of DNA	0.5334	0.5334	PSMB9,POLE2
						TNFR2 non-canonical NF-kB pathway	0.5334	0.5334	PSMB9,TRAF3
						CLEC7A (Dectin-1) signaling	0.5334	0.5334	PSMB9,TAB3
						Activation of gene expression by SREBF (SREBP)	0.5339	0.5339	SREBF1
						EPHB-mediated forward signaling	0.5339	0.5339	EFNB3
						Inositol phosphate metabolism	0.5425	0.5425	IP6K1
						Neurotransmitter Release Cycle	0.5425	0.5425	ABAT
						PI3K/AKT activation	0.5445	0.5445	THEM4,FGF19
						GAB1 signalosome	0.55	0.55	THEM4,FGF19
						Death Receptor Signalling	0.551	0.551	TAB3
						Ion transport by P-type ATPases	0.551	0.551	ATP7B
						Phospholipase C-mediated cascade; FGFR3	0.5593	0.5593	PRKAR2B
						Interleukin-1 signaling	0.5593	0.5593	TAB3
						DNA Damage Bypass	0.5593	0.5593	NPLOC4
						PLC beta mediated events	0.5593	0.5593	PRKAR2B
						Downstream TCR signaling	0.5662	0.5662	HLA-DPA1,PSMB9
						G-protein mediated events	0.5674	0.5674	PRKAR2B
						Class B/2 (Secretin family receptors)	0.5674	0.5674	PTCH1
						Cross-presentation of soluble exogenous antigens (endosomes)	0.5754	0.5754	PSMB9
						Cell-cell junction organization	0.5754	0.5754	CDH6
						Chondroitin sulfate/dermatan sulfate metabolism	0.5754	0.5754	CHST13
						Phospholipase C-mediated cascade: FGFR1	0.5833	0.5833	PRKAR2B
						Generic Transcription Pathway	0.5896	0.5896	PRKAG2,MED17,RORB,TSC1
						Downstream signaling events of B Cell Receptor (BCR)	0.5935	0.5935	PSMB9,THEM4,FGF19
						NoRC negatively regulates rRNA expression	0.5986	0.5986	SAP30L
						Phospholipase C-mediated cascade; FGFR2	0.5986	0.5986	PRKAR2B
						Regulation of activated PAK-2p34 by proteasome mediated degradation	0.5986	0.5986	PSMB9
						Mitochondrial biogenesis	0.5986	0.5986	PRKAG2
						HDR through Homologous Recombination (HRR)	0.5986	0.5986	EME1
						Regulation of insulin secretion	0.5986	0.5986	PRKAR2B
						M Phase	0.6038	0.6038	SKA1,PSMB9,ERCC6L,CLASP1
						Regulation of Apoptosis	0.606	0.606	PSMB9
						Regulation of ornithine decarboxylase (ODC)	0.606	0.606	PSMB9
						Ubiquitin-dependent degradation of Cyclin D1	0.606	0.606	PSMB9
						CDK-mediated phosphorylation and removal of Cdc6	0.606	0.606	PSMB9
						PI Metabolism	0.606	0.606	PI4KA
						Ubiquitin-dependent degradation of Cyclin D	0.606	0.606	PSMB9
						XBP1(S) activates chaperone genes	0.606	0.606	TPP1
						PPARA activates gene expression	0.6123	0.6123	MED17,SREBF1
						Ion homeostasis	0.6133	0.6133	TRPC1
						Autodegradation of the E3 ubiquitin ligase COP1	0.6133	0.6133	PSMB9
						Nuclear Receptor transcription pathway	0.6133	0.6133	RORB
						Signaling by Wnt	0.6177	0.6177	FZD6,PSMB9,KREMEN2,PDE6B
						IRE1alpha activates chaperones	0.6205	0.6205	TPP1
						Stabilization of p53	0.6205	0.6205	PSMB9
						Negative epigenetic regulation of rRNA expression	0.6205	0.6205	SAP30L
						p53-Independent G1/S DNA damage checkpoint	0.6205	0.6205	PSMB9
						p53-Independent DNA Damage Response	0.6205	0.6205	PSMB9
						SCF(Skp2)-mediated degradation of p27/p21	0.6205	0.6205	PSMB9
						Ubiquitin Mediated Degradation of Phosphorylated Cdc25A	0.6205	0.6205	PSMB9
						Ion channel transport	0.6216	0.6216	GABRA5,ATP7B,TRPC1
						DNA Double-Strand Break Repair	0.6268	0.6268	RAD52,EME1
						Regulation of lipid metabolism by Peroxisome proliferator-activated receptor alpha (PPARalpha)	0.6268	0.6268	MED17,SREBF1
						AUF1 (hnRNP D0) binds and destabilizes mRNA	0.6275	0.6275	PSMB9
						Antigen processing: Ubiquitination & Proteasome degradation	0.6275	0.6275	PSMB9
						Formation of TC-NER Pre-Incision Complex	0.6275	0.6275	UVSSA
						GABA receptor activation	0.6275	0.6275	GABRA5
						Interferon Signaling	0.6295	0.6295	HLA-DPA1,SOCS3,IFITM1
						SCF-beta-TrCP mediated degradation of Emi1	0.6344	0.6344	PSMB9
						Degradation of AXIN	0.6344	0.6344	PSMB9
						p53-Dependent G1/S DNA damage checkpoint	0.6412	0.6412	PSMB9
						p53-Dependent G1 DNA Damage Response	0.6412	0.6412	PSMB9
						Innate Immune System	0.6446	0.6446	ARAF,ELK1,PRKAR2B,BRAF,PSMB9,THEM4,TRAF3,SOS1,PAQR3,IL17RD,OTUD5,FGF19,TAB3,DOCK1
						Degradation of DVL	0.6478	0.6478	PSMB9
						C-type lectin receptors (CLRs)	0.6501	0.6501	PSMB9,TAB3
						TCR signaling	0.6546	0.6546	HLA-DPA1,PSMB9
						S Phase	0.6546	0.6546	PSMB9,POLE2
						Membrane Trafficking	0.6608	0.6608	PRKAG2,EXOC3,EXOC2,SEC24C
						CDT1 association with the CDC6:ORC:origin complex	0.6608	0.6608	PSMB9
						Asymmetric localization of PCP proteins	0.6608	0.6608	PSMB9
						G1/S DNA Damage Checkpoints	0.6608	0.6608	PSMB9
						COPII (Coat Protein 2) Mediated Vesicle Transport	0.6608	0.6608	SEC24C
						NIK-->noncanonical NF-kB signaling	0.6608	0.6608	PSMB9
						Metabolism of lipids and lipoproteins	0.6636	0.6636	HSD11B2,PRKAG2,MED17,DGAT1,THEM4,SEC24C,SREBF1,ALOX12,PI4KA
						Degradation of GLI2 by the proteasome	0.6671	0.6671	PSMB9
						Degradation of GLI1 by the proteasome	0.6671	0.6671	PSMB9
						Dectin-1 mediated noncanonical NF-kB signaling	0.6671	0.6671	PSMB9
						GLI3 is processed to GLI3R by the proteasome	0.6671	0.6671	PSMB9
						Gap-filling DNA repair synthesis and ligation in TC-NER	0.6732	0.6732	UVSSA
						Cyclin A:Cdk2-associated events at S phase entry	0.6793	0.6793	PSMB9
						Dual incision in TC-NER	0.6793	0.6793	UVSSA
						mRNA Splicing - Major Pathway	0.6849	0.6849	SF3A2,PRPF3
						Metabolism of nucleotides	0.6852	0.6852	TK2
						Hedgehog ligand biogenesis	0.6852	0.6852	PSMB9
						Opioid Signalling	0.6852	0.6852	PRKAR2B
						Autodegradation of Cdh1 by Cdh1:APC/C	0.6852	0.6852	PSMB9
						Chromatin modifying enzymes	0.6879	0.6879	MSL3,TAF5L,SAP30L
						ER-Phagosome pathway	0.6968	0.6968	PSMB9
						Chromosome Maintenance	0.6968	0.6968	POLE2
						Phospholipid metabolism	0.6972	0.6972	DGAT1,PI4KA
						Regulation of RAS by GAPs	0.7024	0.7024	PSMB9
						Activation of NF-kappaB in B cells	0.708	0.708	PSMB9
						APC/C:Cdc20 mediated degradation of Securin	0.708	0.708	PSMB9
						mRNA Splicing	0.713	0.713	SF3A2,PRPF3
						Assembly of the pre-replicative complex	0.7134	0.7134	PSMB9
						Phase II conjugation	0.7134	0.7134	SLC26A2
						Orc1 removal from chromatin	0.7187	0.7187	PSMB9
						Degradation of beta-catenin by the destruction complex	0.7187	0.7187	PSMB9
						Switching of origins to a post-replicative state	0.7187	0.7187	PSMB9
						Cdc20:Phospho-APC/C mediated degradation of Cyclin A	0.7239	0.7239	PSMB9
						Signaling by the B Cell Receptor (BCR)	0.7256	0.7256	PSMB9,THEM4,TRPC1,SOS1,FGF19
						APC:Cdc20 mediated degradation of cell cycle proteins prior to satisfation of the cell cycle checkpoint	0.7291	0.7291	PSMB9
						Removal of licensing factors from origins	0.7291	0.7291	PSMB9
						Cell junction organization	0.7291	0.7291	CDH6
						Phase 1 - Functionalization of compounds	0.7291	0.7291	EPHX1
						APC/C:Cdh1 mediated degradation of Cdc20 and other APC/C:Cdh1 targeted proteins in late mitosis/early G1	0.7341	0.7341	PSMB9
						Biological oxidations	0.7354	0.7354	SLC26A2,EPHX1
						APC/C:Cdc20 mediated degradation of mitotic proteins	0.739	0.739	PSMB9
						Metabolism of polyamines	0.7439	0.7439	PSMB9
						Regulation of DNA replication	0.7439	0.7439	PSMB9
						Activation of APC/C and APC/C:Cdc20 mediated degradation of mitotic proteins	0.7439	0.7439	PSMB9
						Transcription-Coupled Nucleotide Excision Repair (TC-NER)	0.7486	0.7486	UVSSA
						SUMOylation of DNA damage response and repair proteins	0.7579	0.7579	RAD52
						Antigen processing-Cross presentation	0.7579	0.7579	PSMB9
						PCP/CE pathway	0.7624	0.7624	PSMB9
						Regulation of APC/C activators between G1/S and early anaphase	0.7624	0.7624	PSMB9
						L1CAM interactions	0.7711	0.7711	ITGA2B
						Glycerophospholipid biosynthesis	0.7796	0.7796	DGAT1
						Epigenetic regulation of gene expression	0.7796	0.7796	SAP30L
						Degradation of the extracellular matrix	0.7796	0.7796	NID1
						APC/C-mediated degradation of cell cycle proteins	0.7837	0.7837	PSMB9
						Regulation of mitotic cell cycle	0.7837	0.7837	PSMB9
						Visual phototransduction	0.7837	0.7837	PDE6B
						Unfolded Protein Response (UPR)	0.7877	0.7877	TPP1
						Stimuli-sensing channels	0.7917	0.7917	TRPC1
						TCF dependent signaling in response to WNT	0.794	0.794	PSMB9,KREMEN2
						Regulation of mRNA stability by proteins that bind AU-rich elements	0.7955	0.7955	PSMB9
						Adaptive Immune System	0.8059	0.8059	HLA-DPA1,PSMB9,HLA-DOA,THEM4,TRPC1,SOS1,SEC24C,IFITM1,FGF19
						Antigen activates B Cell Receptor (BCR) leading to generation of second messengers	0.8161	0.8161	TRPC1,SOS1
						Signaling by NOTCH	0.8207	0.8207	B4GALT1
						Processing of Capped Intron-Containing Pre-mRNA	0.8239	0.8239	SF3A2,PRPF3
						SUMO E3 ligases SUMOylate target proteins	0.8306	0.8306	RAD52
						Respiratory electron transport	0.8368	0.8368	ETFDH
						SUMOylation	0.8458	0.8458	RAD52
						Nucleotide Excision Repair	0.8515	0.8515	UVSSA
						Role of LAT2/NTAL/LAB on calcium mobilization	0.8559	0.8559	THEM4,SOS1,FGF19
						Cardiac conduction	0.8648	0.8648	TRPC1
						ER to Golgi Anterograde Transport	0.8881	0.8881	SEC24C
						Respiratory electron transport, ATP synthesis by chemiosmotic coupling, and heat production by uncoupling proteins.	0.8881	0.8881	ETFDH
						FCERI mediated NF-kB activation	0.9272	0.9272	PSMB9,TAB3
						Cell Cycle Checkpoints	0.9389	0.9389	PSMB9
						Apoptosis	0.9412	0.9412	PSMB9
						Metabolism of amino acids and derivatives	0.96	0.96	PSMB9,SLC25A21
						FCERI mediated Ca+2 mobilization	0.9667	0.9667	SOS1
						Peptide ligand-binding receptors	0.9725	0.9725	SSTR2
						Binding and Uptake of Ligands by Scavenger Receptors	0.974	0.974	SCARF1
						Regulation of actin dynamics for phagocytic cup formation	0.9809	0.9809	DOCK1
						G alpha (i) signalling events	0.9816	0.9816	SSTR2
						Fcgamma receptor (FCGR) dependent phagocytosis	0.987	0.987	DOCK1
						Immunoregulatory interactions between a Lymphoid and a non-Lymphoid cell	0.9906	0.9906	IFITM1
						Signaling by GPCR	0.9926	0.9926	ARAF,PRKAR2B,BRAF,PSMB9,SOS1,PAQR3,IL17RD,PTCH1,FGF19,ARHGEF16,SSTR2,GNA13
						GPCR ligand binding	0.9949	0.9949	PTCH1,SSTR2
						Class A/1 (Rhodopsin-like receptors)	0.9969	0.9969	SSTR2
						GPCR downstream signaling	1	1	SOS1,ARHGEF16,SSTR2,GNA13

## Sheet: WAB0450 reactome differences
WAB0450_SF_reactome					WAB0450_E8_reactome
ReactomePathway	P-value	FDR	HitGenes		ReactomePathway	P-value	FDR	HitGenes
Vitamin B2 (riboflavin) metabolism	0.00631	0.1095	SLC52A3		Packaging Of Telomere Ends	0.00084381	0.3321	POT1,ACD,TERF2,TINF2
LGI-ADAM interactions	0.0176	0.1095	ADAM23		PI Metabolism	0.0012947	0.3321	MTMR4,PIP5K1A,PIK3CA,PI4K2B,PIP4K2A,FIG4,INPP4A,OCRL,PI4KB
Chondroitin sulfate biosynthesis	0.025	0.1095	CHST13		p75 NTR receptor-mediated signalling	0.0014301	0.3321	SMPD2,RIPK2,NFKB1,LINGO1,ARHGEF9,PRDM4,ADAM17,IRAK1,ARHGEF17,ABR,FGD1,SOS1
Antigen Presentation: Folding, assembly and peptide loading of class I MHC	0.0287	0.1095	ERAP1		TGF-beta receptor signaling in EMT (epithelial to mesenchymal transition)	0.0015517	0.3321	PARD6A,PARD3,PRKCZ,CGN,TGFBR2
Effects of PIP2 hydrolysis	0.0287	0.1095	PRKCQ		Synthesis of PIPs at the early endosome membrane	0.0048195	0.4035	MTMR4,PI4K2B,FIG4,INPP4A
Regulation of IFNA signaling	0.0312	0.1095	STAT2		Signaling by TGF-beta Receptor Complex	0.005026	0.4035	MTMR4,CCNT2,CCNT1,PARD6A,CCNK,UBE2M,PARD3,PRKCZ,CGN,TGFBR2
Detoxification of Reactive Oxygen Species	0.0324	0.1095	SOD3		Post-translational protein modification	0.0056158	0.4035	DYNC2LI1,EDEM2,PIGN,DYNLL2,PIGG,YKT6,TRAPPC10,ARFGAP3,SEC22B,SEC24A,SEC24D,ARSB,CTSA,XRCC4,MUC12,CD55,SEL1L,GORASP1,GALNT1,POM121C,NUP85,GAS6,BET1L,UGGT2,PML,TP53BP1,B3GNT7,COPG2,GALNT12,ALG13,DNAJC24,CBX2,SENP5
Inactivation, recovery and regulation of the phototransduction cascade	0.041	0.1095	PRKCQ		RNA Polymerase I Transcription Termination	0.0057582	0.4035	PTRF,TAF1B,TAF1A,ERCC2,POLR1B,POLR1C
The phototransduction cascade	0.0422	0.1095	PRKCQ		Glycogen breakdown (glycogenolysis)	0.0078914	0.4035	PHKG1,GAA,AGL,PHKB
Intraflagellar transport	0.0459	0.1095	IFT140		ER Quality Control Compartment (ERQC)	0.0084586	0.4035	EDEM2,SEL1L,UGGT2
Apoptotic cleavage of cellular proteins	0.0471	0.1095	PRKCQ		HATs acetylate histones	0.0088615	0.4035	CREBBP,NCOA2,SUPT7L,ING5,TAF6L,KAT2A,ELP5,KAT6B,YEATS2,HIST1H2BH,KANSL2
Netrin-1 signaling	0.0519	0.1095	PRKCQ		Synthesis of PIPs at the Golgi membrane	0.0098196	0.4035	PI4K2B,FIG4,OCRL,PI4KB
Voltage gated Potassium channels	0.0531	0.1095	KCNH8		Meiotic synapsis	0.0101	0.4035	POT1,ACD,TERF2,DIDO1,TINF2,LMNA
Chondroitin sulfate/dermatan sulfate metabolism	0.0567	0.1095	CHST13		Non-integrin membrane-ECM interactions	0.0129	0.4035	AGRN,SDC3,LAMC3,LAMA5,LAMA1,NRXN1
Apoptotic execution phase	0.0579	0.1095	PRKCQ		DNA Damage/Telomere Stress Induced Senescence	0.0135	0.4035	POT1,CABIN1,ACD,TERF2,TINF2
Interferon alpha/beta signaling	0.0805	0.1095	STAT2		Cellular Senescence	0.0138	0.4035	FOS,POT1,NFKB1,MDM2,CDC27,CABIN1,MAPK14,ACD,TERF2,TINF2,CBX6,CBX2,MAPK9
Metabolism of water-soluble vitamins and cofactors	0.0887	0.1095	SLC52A3		Activation of the AP-1 family of transcription factors	0.0153	0.4035	FOS,MAPK14,MAPK9
Visual phototransduction	0.0991	0.1095	PRKCQ		RNA Polymerase II Pre-transcription Events	0.0188	0.4035	CCNT2,CCNT1,CCNK,TAF13,ERCC2,TAF2,TAF9B,POLR2A
Hedgehog 'off' state	0.1072	0.1095	IFT140		Signalling by NGF	0.019	0.4035	PSMD9,PSMD5,PRKAR1B,PSME4,SMPD2,NEFL,RIPK2,DUSP9,RAPGEF1,NFKB1,MDM2,KSR1,PIK3CA,LINGO1,ARHGEF9,PRDM4,PDGFRB,ADAM17,IRAK1,ARHGEF17,RALB,MAPK14,ABR,FGD1,KIDINS220,CUL3,MAP3K11,SOS1,IL17RD,RASA2
Potassium Channels	0.1083	0.1095	KCNH8		Negative epigenetic regulation of rRNA expression	0.019	0.4035	SUV39H1,TAF1B,TAF1A,ERCC2,SIN3A,POLR1B,POLR1C
Class I MHC mediated antigen processing & presentation	0.1095	0.1095	ERAP1		ER to Golgi Anterograde Transport	0.0193	0.4035	DYNC2LI1,DYNLL2,YKT6,TRAPPC10,ARFGAP3,SEC22B,SEC24A,SEC24D,CD55,GORASP1,BET1L,COPG2
Downstream TCR signaling	0.1219	0.1219	PRKCQ		RNA Polymerase I Promoter Escape	0.0203	0.4035	TAF1B,TAF1A,ERCC2,POLR1B,POLR1C
Glycosaminoglycan metabolism	0.1276	0.1276	CHST13		Asparagine N-linked glycosylation	0.0205	0.4035	DYNC2LI1,EDEM2,DYNLL2,YKT6,TRAPPC10,ARFGAP3,SEC22B,SEC24A,SEC24D,CTSA,CD55,SEL1L,GORASP1,BET1L,UGGT2,COPG2,ALG13
Metabolism of vitamins and cofactors	0.1354	0.1354	SLC52A3		Chromatin modifying enzymes	0.0205	0.4035	CREBBP,KMT2C,SUV39H1,NCOA2,SUPT7L,ING5,TAF6L,KAT2A,ELP5,KAT6B,YEATS2,JMJD6,KDM2B,HIST1H2BH,KDM6A,KDM7A,KANSL2
TCR signaling	0.142	0.142	PRKCQ		Transcriptional regulation of white adipocyte differentiation	0.0224	0.4035	CREBBP,MED14,MED29,MED22,NFKB1,NCOA2,CCND3,MED8,KLF4
Signaling by Hedgehog	0.1442	0.1442	IFT140		HDMs demethylate histones	0.0239	0.4035	JMJD6,KDM2B,KDM6A,KDM7A
Apoptosis	0.1757	0.1757	PRKCQ		MyD88 dependent cascade initiated on endosome	0.024	0.4035	RIPK2,FOS,PELI1,NFKB1,IRAK1,IRF7,MAPK14,TNIP2,MAPK9
Adaptive Immune System	0.1767	0.1767	ERAP1,PRKCQ		Toll Like Receptor 7/8 (TLR7/8) Cascade	0.024	0.4035	RIPK2,FOS,PELI1,NFKB1,IRAK1,IRF7,MAPK14,TNIP2,MAPK9
G alpha (q) signalling events	0.1936	0.1936	PRKCQ		SIRT1 negatively regulates rRNA Expression	0.0246	0.4035	SUV39H1,TAF1B,TAF1A
Assembly of the primary cilium	0.1978	0.1978	IFT140		RNA Polymerase II Transcription	0.0255	0.4035	CCNT2,CCNT1,CCNK,TAF13,ERCC2,TAF2,CLP1,TAF9B,POLR2A,RNGTT,CPSF7
Interferon Signaling	0.1999	0.1999	STAT2		Signaling by Hedgehog	0.0255	0.4035	PSMD9,PSMD5,PRKAR1B,PSME4,SPOP,ITCH,ADAM17,SEL1L,KIF3A,IFT88,GAS8,CUL3
Platelet activation, signaling and aggregation	0.2295	0.2295	PRKCQ		Glycosphingolipid metabolism	0.0258	0.4035	UGT8,SMPD2,ARSB,CTSA,CPTP
FCERI mediated NF-kB activation	0.2542	0.2542	PRKCQ		Membrane Trafficking	0.0267	0.4035	DYNC2LI1,DYNLL2,YKT6,TRAPPC10,VPS37B,ARFGAP3,SEC22B,SEC24A,SEC24D,CD55,KIF3A,GORASP1,EXOC1,AP1M1,AP1G1,BET1L,STXBP3,COPG2,CHMP6,CHMP7
Metabolism of carbohydrates	0.2649	0.2649	CHST13		MAP kinase activation in TLR cascade	0.027	0.4035	RIPK2,FOS,NFKB1,IRAK1,MAPK14,TNIP2,MAPK9
Gastrin-CREB signalling pathway via PKC and MAPK	0.3751	0.3751	PRKCQ		Calnexin/calreticulin cycle	0.0301	0.4035	EDEM2,SEL1L,UGGT2
Axon guidance	0.444	0.444	PRKCQ		Toll Like Receptor 9 (TLR9) Cascade	0.0313	0.4035	RIPK2,FOS,PELI1,NFKB1,IRAK1,IRF7,MAPK14,TNIP2,MAPK9
Fc epsilon receptor (FCERI) signaling	0.4455	0.4455	PRKCQ		COPI-mediated anterograde transport	0.032	0.4035	DYNC2LI1,DYNLL2,YKT6,ARFGAP3,CD55,GORASP1,BET1L,COPG2
Cytokine Signaling in Immune system	0.4733	0.4733	STAT2		Synthesis of PIPs at the plasma membrane	0.0322	0.4035	PIP5K1A,PIK3CA,PI4K2B,PIP4K2A,INPP4A
Innate Immune System	0.6613	0.6613	PRKCQ		RNA Polymerase I Chain Elongation	0.0322	0.4035	TAF1B,TAF1A,ERCC2,POLR1B,POLR1C
GPCR downstream signaling	0.7046	0.7046	PRKCQ		Sphingolipid metabolism	0.0343	0.4035	UGT8,SMPD2,ARSB,CTSA,SPTLC2,CPTP,SGMS1
Signaling by GPCR	0.7922	0.7922	PRKCQ		Assembly of the primary cilium	0.0343	0.4035	DYNC2LI1,DYNLL2,NEK2,ARL6,CEP290,ARL13B,SFI1,KIF3A,NPHP1,IFT88,PLK4,CEP89,EXOC1,CEP152,SCLT1
					B-WICH complex positively regulates rRNA expression	0.0358	0.4035	TAF1B,TAF1A,KAT2A,POLR1B,POLR1C
					Positive epigenetic regulation of rRNA expression	0.0358	0.4035	TAF1B,TAF1A,KAT2A,POLR1B,POLR1C
					TRAF3-dependent IRF activation pathway	0.0363	0.4035	CREBBP,IRF7,RNF135
					N-glycan trimming in the ER and Calnexin/Calreticulin cycle	0.0363	0.4035	EDEM2,SEL1L,UGGT2
					Phospholipid metabolism	0.0385	0.4035	PLA2G3,MTMR4,PIP5K1A,CEPT1,PIK3CA,PNPLA8,PI4K2B,PIP4K2A,FIG4,INPP4A,OCRL,PI4KB
					TNFR1-mediated ceramide production	0.0387	0.4035	SMPD2,TNFRSF1A
					Nicotinate metabolism	0.0387	0.4035	NADSYN1,PTGIS
					Pre-NOTCH Processing in the Endoplasmic Reticulum	0.0387	0.4035	POGLUT1,NOTCH1
					Metabolism of lipids and lipoproteins	0.039	0.4035	MLYCD,PLA2G3,MTMR4,UGT8,PIP5K1A,CREBBP,SMPD2,MED14,MED29,MED22,CEPT1,GK,PIK3CA,SEC24A,SEC24D,ARSB,CTSA,SPTLC2,NCOA2,PNPLA8,CPTP,PI4K2B,PIP4K2A,MED8,SGMS1,LDLR,FIG4,SIN3B,SIN3A,INPP4A,SCAP,GRHL1,OCRL,EPHX2,ACSF2,PI4KB,PTGIS
					Nonhomologous End-Joining (NHEJ)	0.0395	0.4035	BRE,BRCC3,XRCC4,UIMC1,TP53BP1
					Metabolism of carbohydrates	0.0419	0.4035	B4GAT1,CHST2,AGRN,PGK1,SLC25A10,PHKG1,SDC3,ARSB,GAA,GPC2,G6PD,HS3ST5,GALE,POM121C,NUP85,AGL,PHKB,B3GNT7,CHSY1
					MHC class II antigen presentation	0.0425	0.4035	DYNC2LI1,HLA-DPA1,DYNLL2,SEC24A,SEC24D,KIF3A,AP1M1,AP1G1,KIF18A
					RNA Polymerase I, RNA Polymerase III, and Mitochondrial Transcription	0.0425	0.4035	GTF3C4,PTRF,TAF1B,TAF1A,ERCC2,NFIB,POLR1B,POLR1C,SNAPC2
					NoRC negatively regulates rRNA expression	0.0425	0.4035	TAF1B,TAF1A,ERCC2,SIN3A,POLR1B,POLR1C
					Telomere Maintenance	0.0436	0.4035	POT1,ACD,TERF2,TINF2,LIG1
					Retinoid metabolism and transport	0.0436	0.4035	AGRN,LRP2,SDC3,GPC2,LDLR
					HS-GAG biosynthesis	0.0463	0.4035	AGRN,SDC3,GPC2,HS3ST5
					Transport to the Golgi and subsequent modification	0.0464	0.4035	DYNC2LI1,DYNLL2,YKT6,TRAPPC10,ARFGAP3,SEC22B,SEC24A,SEC24D,CD55,GORASP1,BET1L,COPG2
					MyD88 cascade initiated on plasma membrane	0.0474	0.4035	RIPK2,FOS,PELI1,NFKB1,IRAK1,MAPK14,TNIP2,MAPK9
					Toll Like Receptor 10 (TLR10) Cascade	0.0474	0.4035	RIPK2,FOS,PELI1,NFKB1,IRAK1,MAPK14,TNIP2,MAPK9
					Toll Like Receptor 5 (TLR5) Cascade	0.0474	0.4035	RIPK2,FOS,PELI1,NFKB1,IRAK1,MAPK14,TNIP2,MAPK9
					Nucleotide-binding domain, leucine rich repeat containing receptor (NLR) signaling pathways	0.0478	0.4035	PANX1,RIPK2,ITCH,IRAK1,BCL2L1
					p75NTR signals via NF-kB	0.0503	0.4035	RIPK2,NFKB1,IRAK1
					JNK (c-Jun kinases) phosphorylation and activation mediated by activated human TAK1	0.0503	0.4035	RIPK2,IRAK1,MAPK9
					TRAF6 mediated induction of NFkB and MAP kinases upon TLR7/8 or 9 activation	0.0504	0.4035	RIPK2,FOS,PELI1,NFKB1,IRAK1,MAPK14,TNIP2,MAPK9
					RNA Polymerase I Transcription	0.0536	0.4035	PTRF,TAF1B,TAF1A,ERCC2,POLR1B,POLR1C
					Tight junction interactions	0.0582	0.4035	PARD6B,PARD6A,PARD3
					activated TAK1 mediates p38 MAPK activation	0.0582	0.4035	RIPK2,IRAK1,MAPK14
					KSRP (KHSRP) binds and destabilizes mRNA	0.0582	0.4035	EXOSC2,KHSRP,MAPK14
					Hedgehog 'on' state	0.06	0.4035	PSMD9,PSMD5,PSME4,SPOP,ITCH,KIF3A,GAS8,CUL3
					Epigenetic regulation of gene expression	0.06	0.4035	SUV39H1,TAF1B,TAF1A,ERCC2,KAT2A,SIN3A,POLR1B,POLR1C
					Activation of Rac	0.0643	0.4035	SOS1,ROBO1
					HS-GAG degradation	0.0666	0.4035	AGRN,SDC3,GPC2
					Netrin-1 signaling	0.0672	0.4035	RGMA,TRPC4,PITPNA,ROBO1,DOCK1
					Metabolism of fat-soluble vitamins	0.0672	0.4035	AGRN,LRP2,SDC3,GPC2,LDLR
					Trafficking of AMPA receptors	0.0703	0.4035	PICK1,GRIA4,MDM2,DLG1
					Glutamate Binding, Activation of AMPA Receptors and Synaptic Plasticity	0.0703	0.4035	PICK1,GRIA4,MDM2,DLG1
					Cell junction organization	0.0717	0.4035	JUP,COL17A1,PARD6B,PARD6A,PARD3,CDH8,PXN
					Metabolism of vitamins and cofactors	0.0725	0.4035	AGRN,LRP2,SDC3,GPC2,ENPP1,SLC19A1,MOCS3,LDLR,NADSYN1,PTGIS
					Signalling to ERKs	0.0733	0.4035	PSMD9,PSMD5,PSME4,NEFL,DUSP9,RAPGEF1,KSR1,PDGFRB,RALB,MAPK14,KIDINS220,CUL3,MAP3K11,SOS1,IL17RD,RASA2
					HDR through Homologous Recombination (HR) or Single Strand Annealing (SSA)	0.0745	0.4035	BRE,BRCC3,UIMC1,PALB2,TP53BP1,RAD51D,EME1,SLX1A
					G alpha (12/13) signalling events	0.0758	0.4035	PIK3CA,ARHGEF9,ARHGEF17,ABR,FGD1,SOS1
					Resolution of D-loop Structures through Holliday Junction Intermediates	0.0772	0.4035	PALB2,RAD51D,EME1,SLX1A
					RNA Polymerase II Transcription Elongation	0.0784	0.4035	CCNT2,CCNT1,CCNK,ERCC2,POLR2A
					RNA Polymerase I Transcription Initiation	0.0784	0.4035	TAF1B,TAF1A,ERCC2,POLR1B,POLR1C
					RNA Polymerase II Transcription Pre-Initiation And Promoter Opening	0.0784	0.4035	TAF13,ERCC2,TAF2,TAF9B,POLR2A
					RNA Polymerase II Promoter Escape	0.0784	0.4035	TAF13,ERCC2,TAF2,TAF9B,POLR2A
					RNA Polymerase II Transcription Initiation	0.0784	0.4035	TAF13,ERCC2,TAF2,TAF9B,POLR2A
					Interleukin-1 signaling	0.0784	0.4035	RIPK2,PELI1,NFKB1,IRAK1,TNIP2
					RNA Polymerase II Transcription Initiation And Promoter Clearance	0.0784	0.4035	TAF13,ERCC2,TAF2,TAF9B,POLR2A
					Formation of RNA Pol II elongation complex	0.0784	0.4035	CCNT2,CCNT1,CCNK,ERCC2,POLR2A
					IRAK1 recruits IKK complex	0.0788	0.4035	PELI1,IRAK1
					IRAK1 recruits IKK complex upon TLR7/8 or 9 stimulation	0.0788	0.4035	PELI1,IRAK1
					MyD88:Mal cascade initiated on plasma membrane	0.0825	0.4035	RIPK2,FOS,PELI1,NFKB1,IRAK1,MAPK14,TNIP2,MAPK9
					Toll Like Receptor 2 (TLR2) Cascade	0.0825	0.4035	RIPK2,FOS,PELI1,NFKB1,IRAK1,MAPK14,TNIP2,MAPK9
					Toll Like Receptor TLR6:TLR2 Cascade	0.0825	0.4035	RIPK2,FOS,PELI1,NFKB1,IRAK1,MAPK14,TNIP2,MAPK9
					Toll Like Receptor TLR1:TLR2 Cascade	0.0825	0.4035	RIPK2,FOS,PELI1,NFKB1,IRAK1,MAPK14,TNIP2,MAPK9
					NRAGE signals death through JNK	0.0843	0.4035	ARHGEF9,ARHGEF17,ABR,FGD1,SOS1
					Resolution of D-Loop Structures	0.0843	0.4035	PALB2,RAD51D,EME1,SLX1A
					DARPP-32 events	0.085	0.4035	PRKAR1B,PPP1R1B,PPP3CB
					MicroRNA (miRNA) biogenesis	0.085	0.4035	DGCR8,DROSHA,POLR2A
					Axon guidance	0.0862	0.4035	PSMD9,PSMD5,PSME4,NEFL,DUSP9,AGRN,KSR1,SHTN1,EPHA1,EPHA2,RGMA,PDGFRB,RND1,LAMA1,CUL3,PLXNA1,MAP3K11,TRPC4,SOS1,PITPNA,ROBO1,IL17RD,RANBP9,COL4A5,EFNB1,EFNB3,DLG1,COL6A1,RASA2,DOCK1
					Cell-cell junction organization	0.0904	0.4035	JUP,PARD6B,PARD6A,PARD3,CDH8
					Chondroitin sulfate/dermatan sulfate metabolism	0.0904	0.4035	AGRN,SDC3,ARSB,GPC2,CHSY1
					Heme biosynthesis	0.0942	0.4035	COX15,FECH
					Regulated proteolysis of p75NTR	0.0942	0.4035	NFKB1,ADAM17
					Role of second messengers in netrin-1 signaling	0.0942	0.4035	TRPC4,PITPNA
					Synthesis of PIPs at the late endosome membrane	0.0942	0.4035	MTMR4,FIG4
					NOD1/2 Signaling Pathway	0.0949	0.4035	RIPK2,ITCH,IRAK1
					Anchoring of the basal body to the plasma membrane	0.0954	0.4035	NEK2,CEP290,SFI1,NPHP1,PLK4,CEP89,CEP152,SCLT1
					Homology Directed Repair	0.0954	0.4035	BRE,BRCC3,UIMC1,PALB2,TP53BP1,RAD51D,EME1,SLX1A
					Transport of nucleosides and free purine and pyrimidine bases across the plasma membrane	0.0976	0.4035	SLC29A2
					TRIF-mediated TLR3/TLR4 signaling	0.1	0.4035	RIPK2,FOS,NFKB1,IRAK1,IRF7,MAPK14,TNIP2,MAPK9
					MyD88-independent TLR3/TLR4 cascade	0.1	0.4035	RIPK2,FOS,NFKB1,IRAK1,IRF7,MAPK14,TNIP2,MAPK9
					Toll Like Receptor 3 (TLR3) Cascade	0.1	0.4035	RIPK2,FOS,NFKB1,IRAK1,IRF7,MAPK14,TNIP2,MAPK9
					Glycosaminoglycan metabolism	0.1034	0.4035	B4GAT1,CHST2,AGRN,SDC3,ARSB,GPC2,HS3ST5,B3GNT7,CHSY1
					Activated TLR4 signalling	0.1034	0.4035	RIPK2,FOS,PELI1,NFKB1,IRAK1,IRF7,MAPK14,TNIP2,MAPK9
					Transcriptional regulation of pluripotent stem cells	0.1077	0.4035	EPHA1,SALL1,POLR2A,KLF4
					Meiosis	0.1084	0.4035	POT1,ACD,TERF2,DIDO1,TINF2,LMNA
					Notch-HLH transcription pathway	0.1103	0.4035	CREBBP,NOTCH1
					Activated PKN1 stimulates transcription of AR (androgen receptor) regulated genes KLK2 and KLK3	0.1103	0.4035	PKN1,NCOA2
					Synthesis of IP2, IP, and Ins in the cytosol	0.1103	0.4035	INPP4A,OCRL
					TRAF6 mediated IRF7 activation in TLR7/8 or 9 signaling	0.1103	0.4035	IRAK1,IRF7
					Chromosome Maintenance	0.1144	0.4035	POT1,CENPT,ACD,TERF2,TINF2,LIG1
					Oxidative Stress Induced Senescence	0.1144	0.4035	FOS,MDM2,MAPK14,CBX6,CBX2,MAPK9
					Laminin interactions	0.116	0.4035	LAMC3,LAMA5,LAMA1
					Antigen Presentation: Folding, assembly and peptide loading of class I MHC	0.116	0.4035	SEC24A,SEC24D,TAPBP
					Signaling by VEGF	0.1166	0.4035	PSMD9,PSMD5,PSME4,JUP,NEFL,DUSP9,KSR1,PIK3CA,VEGFB,PDGFRB,MAPK14,PRKCZ,CUL3,MAP3K11,SOS1,IL17RD,PXN,RASA2,DOCK1
					RNA Polymerase I Promoter Clearance	0.1172	0.4035	TAF1B,TAF1A,ERCC2,POLR1B,POLR1C
					Intraflagellar transport	0.1247	0.4035	DYNC2LI1,DYNLL2,KIF3A,IFT88
					Factors involved in megakaryocyte development and platelet production	0.1263	0.4035	PRKAR1B,CREBBP,MFN2,AKAP10,KIF3A,IRF7,SIN3A,KIF18A,DOCK1
					Mitotic Prophase	0.127	0.4035	MASTL,GORASP1,POM121C,NUP85,LMNA,MCPH1
					Regulation of signaling by CBL	0.1271	0.4035	RAPGEF1,PIK3CA
					Synthesis of glycosylphosphatidylinositol (GPI)	0.1271	0.4035	PIGN,PIGG
					RAF activation	0.1271	0.4035	KSR1,MAP3K11
					Pre-NOTCH Expression and Processing	0.1336	0.4035	CREBBP,SEL1L,POGLUT1,NOTCH1
					Signaling by Interleukins	0.1346	0.4035	PSMD9,PSMD5,PSME4,NEFL,RIPK2,DUSP9,RAPGEF1,PELI1,NFKB1,KSR1,PIK3CA,PDGFRB,IRAK1,TNIP2,CUL3,MAP3K11,SOS1,IL17RD,RASA2
					DNA Double-Strand Break Repair	0.1361	0.4035	BRE,BRCC3,XRCC4,UIMC1,PALB2,TP53BP1,RAD51D,EME1,SLX1A
					Regulation of lipid metabolism by Peroxisome proliferator-activated receptor alpha (PPARalpha)	0.1361	0.4035	CREBBP,MED14,MED29,MED22,NCOA2,MED8,SIN3B,SIN3A,GRHL1
					Toll Like Receptor 4 (TLR4) Cascade	0.1361	0.4035	RIPK2,FOS,PELI1,NFKB1,IRAK1,IRF7,MAPK14,TNIP2,MAPK9
					Prolonged ERK activation events	0.1369	0.4035	PSMD9,PSMD5,PSME4,NEFL,DUSP9,RAPGEF1,KSR1,PDGFRB,KIDINS220,CUL3,MAP3K11,SOS1,IL17RD,RASA2
					A tetrasaccharide linker sequence is required for GAG synthesis	0.1388	0.4035	AGRN,SDC3,GPC2
					ATF4 activates genes	0.1388	0.4035	ATF3,EXOSC2,KHSRP
					Transport of inorganic cations/anions and amino acids/oligopeptides	0.1402	0.4035	SLC25A10,SLC12A2,SLC1A6,SLC15A4,SLC26A6,SLC20A1
					Interconversion of 2-oxoglutarate and 2-hydroxyglutarate	0.1427	0.4035	L2HGDH
					Synthesis of PIPs at the ER membrane	0.1427	0.4035	PI4K2B
					The NLRP1 inflammasome	0.1427	0.4035	BCL2L1
					Breakdown of the nuclear lamina	0.1427	0.4035	LMNA
					Lysosomal glycogen catabolism	0.1427	0.4035	GAA
					Abacavir metabolism	0.1427	0.4035	NT5C2
					Activation of BMF and translocation to mitochondria	0.1427	0.4035	DYNLL2
					Proton/oligopeptide cotransporters	0.1427	0.4035	SLC15A4
					Ceramide signalling	0.1427	0.4035	SMPD2
					ARL13B-mediated ciliary trafficking of INPP5E	0.1427	0.4035	ARL13B
					NF-kB is activated and signals survival	0.1444	0.4035	NFKB1,IRAK1
					p75NTR recruits signalling complexes	0.1444	0.4035	RIPK2,IRAK1
					GABA A receptor activation	0.1444	0.4035	ARHGEF9,GABRA5
					DEx/H-box helicases activate type I IFN and inflammatory cytokines production	0.1444	0.4035	NFKB1,IRF7
					p38MAPK events	0.1444	0.4035	RALB,MAPK14
					Pre-NOTCH Processing in Golgi	0.1444	0.4035	SEL1L,NOTCH1
					POU5F1 (OCT4), SOX2, NANOG activate genes related to proliferation	0.1444	0.4035	EPHA1,SALL1
					VEGFA-VEGFR2 Pathway	0.1448	0.4035	PSMD9,PSMD5,PSME4,JUP,NEFL,DUSP9,KSR1,PIK3CA,PDGFRB,MAPK14,PRKCZ,CUL3,MAP3K11,SOS1,IL17RD,PXN,RASA2,DOCK1
					Regulation of cholesterol biosynthesis by SREBP (SREBF)	0.1472	0.4035	CREBBP,SEC24A,SEC24D,NCOA2,SCAP
					Cell Cycle Checkpoints	0.1485	0.4035	PSMD9,PSMD5,PSME4,MDM2,BRE,CDC27,BRCC3,UIMC1,CDC7,ORC1,TP53BP1
					TAK1 activates NFkB by phosphorylation and activation of IKKs complex	0.1506	0.4035	RIPK2,NFKB1,IRAK1
					MAPK targets/ Nuclear events mediated by MAP kinases	0.1506	0.4035	FOS,MAPK14,MAPK9
					G2/M DNA damage checkpoint	0.1521	0.4035	BRE,BRCC3,UIMC1,TP53BP1
					NOTCH1 Intracellular Domain Regulates Transcription	0.1521	0.4035	CREBBP,HEY2,TLE2,NOTCH1
					Signalling to RAS	0.1526	0.4035	PSMD9,PSMD5,PSME4,NEFL,DUSP9,KSR1,PDGFRB,RALB,MAPK14,CUL3,MAP3K11,SOS1,IL17RD,RASA2
					Centrosome maturation	0.154	0.4035	NEK2,TUBGCP4,CEP290,SFI1,PLK4,CEP152
					Glucose metabolism	0.154	0.4035	PGK1,SLC25A10,PHKG1,GAA,AGL,PHKB
					Recruitment of mitotic centrosome proteins and complexes	0.154	0.4035	NEK2,TUBGCP4,CEP290,SFI1,PLK4,CEP152
					RNA Polymerase III Abortive And Retractive Initiation	0.1617	0.4035	GTF3C4,NFIB,POLR1C,SNAPC2
					RNA Polymerase III Transcription	0.1617	0.4035	GTF3C4,NFIB,POLR1C,SNAPC2
					SEMA3A-Plexin repulsion signaling by inhibiting Integrin adhesion	0.1622	0.4035	RND1,PLXNA1
					Keratan sulfate biosynthesis	0.1628	0.4035	B4GAT1,CHST2,B3GNT7
					RNA Pol II CTD phosphorylation and interaction with CE	0.1628	0.4035	ERCC2,POLR2A,RNGTT
					Neurotransmitter Release Cycle	0.1715	0.4035	LIN7A,LIN7C,SLC1A6,GLS2
					Inositol phosphate metabolism	0.1715	0.4035	PPIP5K2,PLCD1,INPP4A,OCRL
					Endosomal Sorting Complex Required For Transport (ESCRT)	0.1753	0.4035	VPS37B,CHMP6,CHMP7
					PERK regulates gene expression	0.1753	0.4035	ATF3,EXOSC2,KHSRP
					Hedgehog 'off' state	0.1766	0.4035	PSMD9,PSMD5,PRKAR1B,PSME4,ITCH,KIF3A,IFT88
					NCAM signaling for neurite out-growth	0.177	0.4035	PSMD9,PSMD5,PSME4,NEFL,DUSP9,AGRN,KSR1,PDGFRB,CUL3,MAP3K11,SOS1,IL17RD,COL4A5,COL6A1,RASA2
					Cell Cycle, Mitotic	0.1785	0.4035	PSMD9,PSMD5,PSME4,CENPT,NEK2,TUBGCP4,CEP290,CDC27,KIF20A,SFI1,ERCC6L,MASTL,GORASP1,POM121C,NUP85,PLK4,CDC7,DYRK1A,ORC1,CEP152,LMNA,GINS1,LIG1,KIF18A,MCPH1
					Asymmetric localization of PCP proteins	0.1802	0.4035	PSMD9,PSMD5,PSME4,PARD6A,SCRIB
					COPII (Coat Protein 2) Mediated Vesicle Transport	0.1802	0.4035	TRAPPC10,SEC22B,SEC24A,SEC24D,GORASP1
					cGMP effects	0.1804	0.4035	PRKG1,PDE5A
					Processing of Intronless Pre-mRNAs	0.1804	0.4035	CLP1,CPSF7
					Recruitment and ATM-mediated phosphorylation of repair and signaling proteins at DNA double strand breaks	0.1816	0.4035	BRE,BRCC3,UIMC1,TP53BP1
					Proton-coupled monocarboxylate transport	0.1857	0.4035	SLC16A3
					Transmission across Electrical Synapses	0.1857	0.4035	PANX1
					Eicosanoids	0.1857	0.4035	PTGIS
					DNA Damage Reversal	0.1857	0.4035	ASCC1
					Regulation of Commissural axon pathfinding by Slit and Robo	0.1857	0.4035	ROBO1
					Electric Transmission Across Gap Junctions	0.1857	0.4035	PANX1
					Sulfide oxidation to sulfate	0.1857	0.4035	SLC25A10
					Nicotinamide salvaging	0.1857	0.4035	PTGIS
					Localization of the PINCH-ILK-PARVIN complex to focal adhesions	0.1857	0.4035	PXN
					Activation of AMPA receptors	0.1857	0.4035	GRIA4
					ALKBH3 mediated reversal of alkylation damage	0.1857	0.4035	ASCC1
					Reversal of alkylation damage by DNA dioxygenases	0.1857	0.4035	ASCC1
					Interleukin-3, 5 and GM-CSF signaling	0.1867	0.4035	PSMD9,PSMD5,PSME4,NEFL,DUSP9,RAPGEF1,KSR1,PIK3CA,PDGFRB,CUL3,MAP3K11,SOS1,IL17RD,RASA2
					mRNA Capping	0.188	0.4035	ERCC2,POLR2A,RNGTT
					Signaling by NOTCH1	0.1888	0.4035	CREBBP,HEY2,ITCH,TLE2,NOTCH1
					G2/M Checkpoints	0.1909	0.4035	BRE,BRCC3,UIMC1,CDC7,ORC1,TP53BP1
					DNA Double Strand Break Response	0.1918	0.4035	BRE,BRCC3,UIMC1,TP53BP1
					EPH-ephrin mediated repulsion of cells	0.1918	0.4035	EPHA1,EPHA2,EFNB1,EFNB3
					ARMS-mediated activation	0.197	0.4035	PSMD9,PSMD5,PSME4,NEFL,DUSP9,KSR1,PDGFRB,KIDINS220,CUL3,MAP3K11,SOS1,IL17RD,RASA2
					Signaling by NOTCH	0.1973	0.4035	CREBBP,HEY2,ITCH,SEL1L,POGLUT1,TLE2,NOTCH1
					Metabolism of porphyrins	0.1988	0.4035	COX15,FECH
					Activation of SMO	0.1988	0.4035	KIF3A,GAS8
					Trafficking of GluR2-containing AMPA receptors	0.1988	0.4035	PICK1,GRIA4
					MAP3K8 (TPL2)-dependent MAPK1/3 activation	0.1988	0.4035	NFKB1,TNIP2
					Cargo concentration in the ER	0.201	0.4035	SEC22B,SEC24A,SEC24D
					Frs2-mediated activation	0.2018	0.4035	PSMD9,PSMD5,PSME4,NEFL,DUSP9,RAPGEF1,KSR1,PDGFRB,CUL3,MAP3K11,SOS1,IL17RD,RASA2
					Heparan sulfate/heparin (HS-GAG) metabolism	0.2022	0.4035	AGRN,SDC3,GPC2,HS3ST5
					Cell death signalling via NRAGE, NRIF and NADE	0.2066	0.4035	ARHGEF9,ARHGEF17,ABR,FGD1,SOS1
					PCP/CE pathway	0.2066	0.4035	PSMD9,PSMD5,PSME4,PARD6A,SCRIB,RYK
					Interleukin receptor SHC signaling	0.2116	0.4035	PSMD9,PSMD5,PSME4,NEFL,DUSP9,KSR1,PIK3CA,PDGFRB,CUL3,MAP3K11,SOS1,IL17RD,RASA2
					Formation of the beta-catenin:TCF transactivating complex	0.2141	0.4035	CREBBP,TLE2,AXIN2
					Keratan sulfate/keratin metabolism	0.2141	0.4035	B4GAT1,CHST2,B3GNT7
					Hedgehog ligand biogenesis	0.2156	0.4035	PSMD9,PSMD5,PSME4,ADAM17,SEL1L
					Loss of proteins required for interphase microtubule organizationÃ‚Â from the centrosome	0.2156	0.4035	NEK2,CEP290,SFI1,PLK4,CEP152
					Loss of Nlp from mitotic centrosomes	0.2156	0.4035	NEK2,CEP290,SFI1,PLK4,CEP152
					MAP2K and MAPK activation	0.2174	0.4035	KSR1,IL17RD
					Inflammasomes	0.2174	0.4035	PANX1,BCL2L1
					Translesion synthesis by POLI	0.2174	0.4035	REV3L,POLI
					Unblocking of NMDA receptor, glutamate binding and activation	0.2174	0.4035	NEFL,GRIA4
					TRP channels	0.2174	0.4035	TRPC4,TRPM4
					Signaling by ERBB4	0.2241	0.4035	PSMD9,PSMD5,PSME4,NEFL,DUSP9,MDM2,KSR1,PIK3CA,ITCH,PDGFRB,ADAM17,WWOX,CUL3,MAP3K11,SOS1,IL17RD,RASA2
					Disinhibition of SNARE formation	0.2264	0.4035	STXBP3
					Molybdenum cofactor biosynthesis	0.2264	0.4035	MOCS3
					tRNA modification in the mitochondrion	0.2264	0.4035	MTO1
					Cation-coupled Chloride cotransporters	0.2264	0.4035	SLC12A2
					LRR FLII-interacting protein 1 (LRRFIP1) activates type I IFN production	0.2264	0.4035	CREBBP
					Organic anion transporters	0.2264	0.4035	SLC25A10
					Lysine catabolism	0.2264	0.4035	SLC25A21
					Sodium-coupled phosphate cotransporters	0.2264	0.4035	SLC20A1
					Vitamin B2 (riboflavin) metabolism	0.2264	0.4035	ENPP1
					Galactose catabolism	0.2264	0.4035	GALE
					SMAD2/SMAD3:SMAD4 heterotrimer regulates transcription	0.2275	0.4035	CCNT2,CCNT1,CCNK
					TGF-beta receptor signaling activates SMADs	0.2275	0.4035	MTMR4,UBE2M,TGFBR2
					TRAF6 mediated IRF7 activation	0.2275	0.4035	CREBBP,IRF7,RNF135
					Cytokine Signaling in Immune system	0.2362	0.4035	PSMD9,PSMD5,PSME4,NEFL,HLA-DPA1,RIPK2,DUSP9,RAPGEF1,PELI1,KPNA5,KPNA1,NFKB1,KSR1,TNFRSF1A,PIK3CA,PDGFRB,ADAM17,IRAK1,UBE2M,IRF7,TNIP2,POM121C,NUP85,CUL3,MAP3K11,SOS1,PML,IL17RD,RASA2
					Tie2 Signaling	0.2362	0.4035	PIK3CA,SOS1
					Ephrin signaling	0.2362	0.4035	EFNB1,EFNB3
					Histidine, lysine, phenylalanine, tyrosine, proline and tryptophan catabolism	0.2362	0.4035	SLC25A21,PRODH
					Toll-Like Receptors Cascades	0.2407	0.4035	RIPK2,FOS,PELI1,NFKB1,IRAK1,IRF7,MAPK14,TNIP2,MAPK9
					NCAM1 interactions	0.241	0.4035	AGRN,COL4A5,COL6A1
					VEGFR2 mediated cell proliferation	0.2422	0.4035	PSMD9,PSMD5,PSME4,NEFL,DUSP9,KSR1,PDGFRB,PRKCZ,CUL3,MAP3K11,SOS1,IL17RD,RASA2
					Interleukin-2 signaling	0.2422	0.4035	PSMD9,PSMD5,PSME4,NEFL,DUSP9,KSR1,PIK3CA,PDGFRB,CUL3,MAP3K11,SOS1,IL17RD,RASA2
					Regulation of RAS by GAPs	0.2435	0.4035	PSMD9,PSMD5,PSME4,CUL3,RASA2
					HDR through Homologous Recombination (HRR)	0.2453	0.4035	PALB2,RAD51D,EME1,SLX1A
					Transmission across Chemical Synapses	0.2454	0.4035	NEFL,PICK1,LIN7A,LIN7C,GRIA4,MDM2,ARHGEF9,CACNA1B,SLC1A6,GABRA5,GLS2,DLG1
					Visual phototransduction	0.2476	0.4035	AGRN,LRP2,SDC3,GPC2,CAMKMT,LDLR
					Generic Transcription Pathway	0.2489	0.4035	CREBBP,MED14,CCNT2,CCNT1,CCNK,NCOA2,G6PD,MED8,NR2C2AP,NR1D2,NOTCH1,GLS2,RRAGC,THRA
					Cytosolic sensors of pathogen-associated DNA	0.253	0.4035	CREBBP,NFKB1,TRIM56,IRF7,POLR1C
					Mitochondrial tRNA aminoacylation	0.2551	0.4035	CARS2,VARS2
					Cell surface interactions at the vascular wall	0.2566	0.4035	JAM2,SLC16A3,PIK3CA,CD47,PROCR,GAS6,SOS1
					SUMOylation	0.2566	0.4035	XRCC4,POM121C,NUP85,PML,TP53BP1,CBX2,SENP5
					SOS-mediated signalling	0.2622	0.4035	PSMD9,PSMD5,PSME4,NEFL,DUSP9,KSR1,PDGFRB,CUL3,MAP3K11,SOS1,IL17RD,RASA2
					GRB2 events in EGFR signaling	0.2622	0.4035	PSMD9,PSMD5,PSME4,NEFL,DUSP9,KSR1,PDGFRB,CUL3,MAP3K11,SOS1,IL17RD,RASA2
					GRB2 events in ERBB2 signaling	0.2622	0.4035	PSMD9,PSMD5,PSME4,NEFL,DUSP9,KSR1,PDGFRB,CUL3,MAP3K11,SOS1,IL17RD,RASA2
					SHC1 events in ERBB4 signaling	0.2622	0.4035	PSMD9,PSMD5,PSME4,NEFL,DUSP9,KSR1,PDGFRB,CUL3,MAP3K11,SOS1,IL17RD,RASA2
					SHC1 events in ERBB2 signaling	0.2622	0.4035	PSMD9,PSMD5,PSME4,NEFL,DUSP9,KSR1,PDGFRB,CUL3,MAP3K11,SOS1,IL17RD,RASA2
					SHC1 events in EGFR signaling	0.2622	0.4035	PSMD9,PSMD5,PSME4,NEFL,DUSP9,KSR1,PDGFRB,CUL3,MAP3K11,SOS1,IL17RD,RASA2
					RAF/MAP kinase cascade	0.2622	0.4035	PSMD9,PSMD5,PSME4,NEFL,DUSP9,KSR1,PDGFRB,CUL3,MAP3K11,SOS1,IL17RD,RASA2
					NGF signalling via TRKA from the plasma membrane	0.2638	0.4035	PSMD9,PSMD5,PRKAR1B,PSME4,NEFL,DUSP9,RAPGEF1,MDM2,KSR1,PIK3CA,PDGFRB,RALB,MAPK14,KIDINS220,CUL3,MAP3K11,SOS1,IL17RD,RASA2
					p75NTR negatively regulates cell cycle via SC1	0.2652	0.4035	PRDM4
					Vitamin D (calciferol) metabolism	0.2652	0.4035	LRP2
					Interleukin-1 processing	0.2652	0.4035	NFKB1
					Multifunctional anion exchangers	0.2652	0.4035	SLC26A6
					SUMO is proteolytically processed	0.2652	0.4035	SENP5
					Release of Hh-Np from the secreting cell	0.2652	0.4035	ADAM17
					Degradation of cysteine and homocysteine	0.2652	0.4035	SLC25A10
					MASTL Facilitates Mitotic Progression	0.2652	0.4035	MASTL
					Assembly of the ORC complex at the origin of replication	0.2652	0.4035	ORC1
					CLEC7A/inflammasome pathway	0.2652	0.4035	NFKB1
					LDL-mediated lipid transport	0.2652	0.4035	LDLR
					POLB-Dependent Long Patch Base Excision Repair	0.2652	0.4035	LIG1
					FRS-mediated FGFR2 signaling	0.2679	0.4035	PSMD9,PSMD5,PSME4,NEFL,DUSP9,KSR1,PDGFRB,CUL3,MAP3K11,SOS1,IL17RD,RASA2
					FRS-mediated FGFR3 signaling	0.2679	0.4035	PSMD9,PSMD5,PSME4,NEFL,DUSP9,KSR1,PDGFRB,CUL3,MAP3K11,SOS1,IL17RD,RASA2
					FRS-mediated FGFR4 signaling	0.2679	0.4035	PSMD9,PSMD5,PSME4,NEFL,DUSP9,KSR1,PDGFRB,CUL3,MAP3K11,SOS1,IL17RD,RASA2
					FRS-mediated FGFR1 signaling	0.2679	0.4035	PSMD9,PSMD5,PSME4,NEFL,DUSP9,KSR1,PDGFRB,CUL3,MAP3K11,SOS1,IL17RD,RASA2
					RHO GTPases activate PKNs	0.2683	0.4035	PKN1,PPP1R14A,NCOA2
					M Phase	0.2695	0.4035	PSMD9,PSMD5,PSME4,CENPT,CDC27,KIF20A,ERCC6L,MASTL,GORASP1,POM121C,NUP85,LMNA,KIF18A,MCPH1
					Downstream TCR signaling	0.2722	0.4035	PSMD9,PSMD5,PSME4,HLA-DPA1,RIPK2,NFKB1,PIK3CA
					Regulation of mRNA stability by proteins that bind AU-rich elements	0.2732	0.4035	PSMD9,PSMD5,PSME4,EXOSC2,KHSRP,MAPK14
					Dopamine Neurotransmitter Release Cycle	0.274	0.4035	LIN7A,LIN7C
					Stabilization of p53	0.2788	0.4035	PSMD9,PSMD5,PSME4,MDM2
					TNF signaling	0.2821	0.4035	SMPD2,TNFRSF1A,ADAM17
					RNA Polymerase III Transcription Initiation	0.2821	0.4035	GTF3C4,POLR1C,SNAPC2
					Intrinsic Pathway for Apoptosis	0.2821	0.4035	DYNLL2,BCL2L1,BAK1
					Fanconi Anemia Pathway	0.2821	0.4035	FAAP100,EME1,SLX1A
					Gamma carboxylation, hypusine formation and arylsulfatase activation	0.2821	0.4035	ARSB,GAS6,DNAJC24
					Signalling to p38 via RIT and RIN	0.2851	0.4035	PSMD9,PSMD5,PSME4,NEFL,DUSP9,KSR1,PDGFRB,CUL3,MAP3K11,SOS1,IL17RD,RASA2
					MAPK1/MAPK3 signaling	0.2909	0.4035	PSMD9,PSMD5,PSME4,NEFL,DUSP9,KSR1,PDGFRB,CUL3,MAP3K11,SOS1,IL17RD,RASA2
					APC:Cdc20 mediated degradation of cell cycle proteins prior to satisfation of the cell cycle checkpoint	0.2918	0.4035	PSMD9,PSMD5,PSME4,NEK2,CDC27
					Signaling by PDGF	0.292	0.4035	PSMD9,PSMD5,PRKAR1B,PSME4,NEFL,DUSP9,RAPGEF1,MDM2,KSR1,PIK3CA,PDGFRB,CUL3,MAP3K11,SOS1,IL17RD,COL4A5,COL6A1,RASA2
					Post-translational modification: synthesis of GPI-anchored proteins	0.2929	0.4035	PIGN,PIGG
					CD209 (DC-SIGN) signaling	0.2929	0.4035	CREBBP,NFKB1
					Acyl chain remodelling of PE	0.2929	0.4035	PLA2G3,PNPLA8
					Degradation of AXIN	0.3016	0.4035	PSMD9,PSMD5,PSME4,AXIN2
					Pentose phosphate pathway (hexose monophosphate shunt)	0.302	0.4035	G6PD
					Synthesis of epoxy (EET) and dihydroxyeicosatrienoic acids (DHET)	0.302	0.4035	EPHX2
					Depolarization of the Presynaptic Terminal Triggers the Opening of Calcium Channels	0.302	0.4035	CACNA1B
					Binding of TCF/LEF:CTNNB1 to target gene promoters	0.302	0.4035	AXIN2
					Purine catabolism	0.302	0.4035	NT5C2
					NrCAM interactions	0.302	0.4035	DLG1
					Regulation of gene expression in late stage (branching morphogenesis) pancreatic bud precursor cells	0.302	0.4035	NOTCH1
					Signaling by Leptin	0.3086	0.4035	PSMD9,PSMD5,PSME4,NEFL,DUSP9,KSR1,PDGFRB,CUL3,MAP3K11,SOS1,IL17RD,RASA2
					APC/C:Cdc20 mediated degradation of mitotic proteins	0.3116	0.4035	PSMD9,PSMD5,PSME4,NEK2,CDC27
					Kinesins	0.3117	0.4035	KIF3A,KIF18A
					Glucagon-like Peptide-1 (GLP1) regulates insulin secretion	0.3117	0.4035	PRKAR1B,KCNS3
					Nitric oxide stimulates guanylate cyclase	0.3117	0.4035	PRKG1,PDE5A
					p53-Dependent G1/S DNA damage checkpoint	0.313	0.4035	PSMD9,PSMD5,PSME4,MDM2
					p53-Dependent G1 DNA Damage Response	0.313	0.4035	PSMD9,PSMD5,PSME4,MDM2
					O-linked glycosylation of mucins	0.313	0.4035	MUC12,GALNT1,B3GNT7,GALNT12
					Activation of APC/C and APC/C:Cdc20 mediated degradation of mitotic proteins	0.3216	0.4035	PSMD9,PSMD5,PSME4,NEK2,CDC27
					Metabolism of water-soluble vitamins and cofactors	0.3216	0.4035	ENPP1,SLC19A1,MOCS3,NADSYN1,PTGIS
					Collagen degradation	0.3238	0.4035	MMP15,COL17A1,ADAM17
					Degradation of DVL	0.3245	0.4035	PSMD9,PSMD5,PSME4,CUL3
					Class I MHC mediated antigen processing & presentation	0.3261	0.4035	PSMD9,PSMD5,PSME4,SEC24A,SEC24D,TAPBP
					Ligand-gated ion channel transport	0.3304	0.4035	ARHGEF9,GABRA5
					RNA Polymerase III Transcription Termination	0.3304	0.4035	NFIB,POLR1C
					Signaling by Robo receptor	0.3304	0.4035	SOS1,ROBO1
					Acyl chain remodelling of PC	0.3304	0.4035	PLA2G3,PNPLA8
					IRS-mediated signalling	0.3345	0.4035	PSMD9,PSMD5,PSME4,NEFL,DUSP9,KSR1,PIK3CA,PDGFRB,CUL3,MAP3K11,SOS1,RRAGC,IL17RD,RASA2
					Synthesis of diphthamide-EEF2	0.3369	0.4035	DNAJC24
					Metabolism of folate and pterines	0.3369	0.4035	SLC19A1
					Sema4D mediated inhibition of cell attachment and migration	0.3369	0.4035	RND1
					Regulation of cytoskeletal remodeling and cell spreading by IPP complex components	0.3369	0.4035	PXN
					Activation of DNA fragmentation factor	0.3369	0.4035	KPNA1
					Downregulation of ERBB4 signaling	0.3369	0.4035	ITCH
					Apoptosis induced DNA fragmentation	0.3369	0.4035	KPNA1
					Nuclear Envelope Reassembly	0.3369	0.4035	LMNA
					BH3-only proteins associate with and inactivate anti-apoptotic BCL-2 members	0.3369	0.4035	BCL2L1
					Relaxin receptors	0.3369	0.4035	RLN2
					Platelet sensitization by LDL	0.3369	0.4035	MAPK14
					Axonal growth inhibition (RHOA activation)	0.3369	0.4035	LINGO1
					Recycling of eIF2:GDP	0.3369	0.4035	EIF2B4
					ChREBP activates metabolic gene expression	0.3369	0.4035	MLX
					Type I hemidesmosome assembly	0.3369	0.4035	COL17A1
					Inactivation of Cdc42 and Rac	0.3369	0.4035	ROBO1
					Abacavir transport and metabolism	0.3369	0.4035	NT5C2
					VEGF ligand-receptor interactions	0.3369	0.4035	VEGFB
					Initiation of Nuclear Envelope Reformation	0.3369	0.4035	LMNA
					Repression of WNT target genes	0.3369	0.4035	TLE2
					VEGF binds to VEGFR leading to receptor dimerization	0.3369	0.4035	VEGFB
					Beta-catenin independent WNT signaling	0.3449	0.4035	PSMD9,PSMD5,PSME4,PARD6A,PPP3CB,SCRIB,RYK
					PPARA activates gene expression	0.3449	0.4035	CREBBP,MED14,MED29,MED22,NCOA2,MED8,GRHL1
					Fatty acid, triacylglycerol, and ketone body metabolism	0.3469	0.4035	CREBBP,MED14,MED29,MED22,GK,NCOA2,MED8,SIN3B,SIN3A,GRHL1,ACSF2
					CDT1 association with the CDC6:ORC:origin complex	0.3476	0.4035	PSMD9,PSMD5,PSME4,ORC1
					G1/S DNA Damage Checkpoints	0.3476	0.4035	PSMD9,PSMD5,PSME4,MDM2
					NIK-->noncanonical NF-kB signaling	0.3476	0.4035	PSMD9,PSMD5,PSME4,UBE2M
					Activated NOTCH1 Transmits Signal to the Nucleus	0.349	0.4035	ITCH,NOTCH1
					Glutamate Neurotransmitter Release Cycle	0.349	0.4035	SLC1A6,GLS2
					TRAF6 mediated NF-kB activation	0.349	0.4035	NFKB1,RNF135
					Processing of Capped Intronless Pre-mRNA	0.349	0.4035	CLP1,CPSF7
					Insulin receptor signalling cascade	0.3513	0.4035	PSMD9,PSMD5,PSME4,NEFL,DUSP9,KSR1,PIK3CA,PDGFRB,CUL3,MAP3K11,SOS1,RRAGC,IL17RD,RASA2
					SUMOylation of DNA damage response and repair proteins	0.3517	0.4035	XRCC4,POM121C,NUP85,PML,CBX2
					Signaling by EGFR	0.3529	0.4035	PSMD9,PSMD5,PRKAR1B,PSME4,NEFL,DUSP9,MDM2,KSR1,PIK3CA,PDGFRB,ADAM17,CUL3,MAP3K11,SOS1,IL17RD,PXN,RASA2
					IRS-related events triggered by IGF1R	0.3569	0.4035	PSMD9,PSMD5,PSME4,NEFL,DUSP9,KSR1,PIK3CA,PDGFRB,CUL3,MAP3K11,SOS1,RRAGC,IL17RD,RASA2
					Signaling by Type 1 Insulin-like Growth Factor 1 Receptor (IGF1R)	0.3569	0.4035	PSMD9,PSMD5,PSME4,NEFL,DUSP9,KSR1,PIK3CA,PDGFRB,CUL3,MAP3K11,SOS1,RRAGC,IL17RD,RASA2
					IGF1R signaling cascade	0.3569	0.4035	PSMD9,PSMD5,PSME4,NEFL,DUSP9,KSR1,PIK3CA,PDGFRB,CUL3,MAP3K11,SOS1,RRAGC,IL17RD,RASA2
					Degradation of GLI1 by the proteasome	0.3592	0.4035	PSMD9,PSMD5,PSME4,ITCH
					Dectin-1 mediated noncanonical NF-kB signaling	0.3592	0.4035	PSMD9,PSMD5,PSME4,UBE2M
					RIG-I/MDA5 mediated induction of IFN-alpha/beta pathways	0.3618	0.4035	CREBBP,NFKB1,ITCH,IRF7,RNF135
					SUMO E3 ligases SUMOylate target proteins	0.3622	0.4035	XRCC4,POM121C,NUP85,PML,TP53BP1,CBX2
					Lysosome Vesicle Biogenesis	0.3674	0.4035	AP1M1,AP1G1
					Synthesis of IP3 and IP4 in the cytosol	0.3674	0.4035	PLCD1,OCRL
					Negative regulation of MAPK pathway	0.3674	0.4035	DUSP9,KSR1
					APC-Cdc20 mediated degradation of Nek2A	0.3674	0.4035	NEK2,CDC27
					Synthesis of PE	0.3701	0.4035	CEPT1
					Glutathione synthesis and recycling	0.3701	0.4035	GSS
					Signal attenuation	0.3701	0.4035	SOS1
					TNFR1-induced proapoptotic signaling	0.3701	0.4035	TNFRSF1A
					Transport of gamma-carboxylated protein precursors from the endoplasmic reticulum to the Golgi apparatus	0.3701	0.4035	GAS6
					Lysosphingolipid and LPA receptors	0.3701	0.4035	S1PR2
					Synthesis of pyrophosphates in the cytosol	0.3701	0.4035	PPIP5K2
					Role of Abl in Robo-Slit signaling	0.3701	0.4035	ROBO1
					Depolymerisation of the Nuclear Lamina	0.3701	0.4035	LMNA
					p75NTR regulates axonogenesis	0.3701	0.4035	LINGO1
					Sperm Motility And Taxes	0.3701	0.4035	CATSPER2
					EGFR Transactivation by Gastrin	0.3701	0.4035	SOS1
					SHC-related events triggered by IGF1R	0.3701	0.4035	SOS1
					RHO GTPases Activate Rhotekin and Rhophilins	0.3701	0.4035	RTKN
					Synthesis of bile acids and bile salts via 27-hydroxycholesterol	0.3701	0.4035	NCOA2
					Processing and activation of SUMO	0.3701	0.4035	SENP5
					Macroautophagy	0.3707	0.4035	DYNLL2,RRAGC,CHMP6,CHMP7
					Synthesis of DNA	0.3712	0.4035	PSMD9,PSMD5,PSME4,ORC1,GINS1,LIG1
					CLEC7A (Dectin-1) signaling	0.3712	0.4035	PSMD9,PSMD5,PSME4,NFKB1,PPP3CB,UBE2M
					Downstream signal transduction	0.3719	0.4035	PSMD9,PSMD5,PRKAR1B,PSME4,NEFL,DUSP9,RAPGEF1,MDM2,KSR1,PIK3CA,PDGFRB,CUL3,MAP3K11,SOS1,IL17RD,RASA2
					Apoptosis	0.3723	0.4035	PSMD9,PSMD5,PSME4,DYNLL2,KPNA1,SATB1,BCL2L1,BAK1,LMNA
					Death Receptor Signalling	0.3794	0.4035	SMPD2,TNFRSF1A,ADAM17
					Signaling by Insulin receptor	0.3812	0.4035	PSMD9,PSMD5,PSME4,NEFL,DUSP9,KSR1,PIK3CA,PDGFRB,ATP6V1B2,CUL3,MAP3K11,SOS1,RRAGC,IL17RD,RASA2
					Gene Silencing by RNA	0.382	0.4035	DGCR8,DROSHA,POM121C,NUP85,POLR2A
					Pyruvate metabolism	0.3856	0.4035	SLC16A3,LDHA
					Cellular response to hypoxia	0.3856	0.4035	CREBBP,EGLN1
					Downregulation of TGF-beta receptor signaling	0.3856	0.4035	MTMR4,TGFBR2
					Regulation of Hypoxia-inducible Factor (HIF) by oxygen	0.3856	0.4035	CREBBP,EGLN1
					Resolution of D-loop Structures through Synthesis-Dependent Strand Annealing (SDSA)	0.3856	0.4035	PALB2,RAD51D
					Signaling by SCF-KIT	0.3867	0.4035	PSMD9,PSMD5,PSME4,NEFL,DUSP9,MDM2,KSR1,PIK3CA,PDGFRB,CUL3,MAP3K11,SOS1,IL17RD,FER,RASA2
					Ion channel transport	0.3897	0.4035	ATP11B,WNK2,ANO5,ARHGEF9,ATP6V1B2,GABRA5,ATP8A1,TRPC4,TRPM4,TSC22D3
					Regulation of PLK1 Activity at G2/M Transition	0.392	0.4035	NEK2,CEP290,SFI1,PLK4,CEP152
					Nuclear Envelope Breakdown	0.3931	0.4035	POM121C,NUP85,LMNA
					Transcriptional activity of SMAD2/SMAD3:SMAD4 heterotrimer	0.3931	0.4035	CCNT2,CCNT1,CCNK
					Signaling by Rho GTPases	0.3946	0.4035	CENPT,PKN1,SRF,PPP1R14A,NCOA2,ARHGEF9,ERCC6L,RTKN,ARHGEF17,WIPF2,ABR,NUP85,FGD1,NF2,SOS1,OCRL,ARHGAP12,KIF18A
					Regulation of signaling by NODAL	0.4017	0.4035	NODAL
					Ionotropic activity of Kainate Receptors	0.4017	0.4035	DLG1
					Gamma-carboxylation of protein precursors	0.4017	0.4035	GAS6
					Attenuation phase	0.4017	0.4035	CREBBP
					Activation of PPARGC1A (PGC-1alpha) by phosphorylation	0.4017	0.4035	MAPK14
					Activation of Ca-permeable Kainate Receptor	0.4017	0.4035	DLG1
					E2F-enabled inhibition of pre-replication complex formation	0.4017	0.4035	ORC1
					Regulation of gene expression by Hypoxia-inducible Factor	0.4017	0.4035	CREBBP
					ADP signalling through P2Y purinoceptor 1	0.4017	0.4035	MAPK14
					Removal of aminoterminal propeptides from gamma-carboxylated proteins	0.4017	0.4035	GAS6
					Tetrahydrobiopterin (BH4) synthesis, recycling, salvage and regulation	0.4017	0.4035	SPR
					Downstream signaling of activated FGFR2	0.4032	0.4035	PSMD9,PSMD5,PRKAR1B,PSME4,NEFL,DUSP9,MDM2,KSR1,PIK3CA,PDGFRB,CUL3,MAP3K11,SOS1,IL17RD,RASA2
					Downstream signaling of activated FGFR1	0.4032	0.4035	PSMD9,PSMD5,PRKAR1B,PSME4,NEFL,DUSP9,MDM2,KSR1,PIK3CA,PDGFRB,CUL3,MAP3K11,SOS1,IL17RD,RASA2
					Downstream signaling of activated FGFR4	0.4032	0.4035	PSMD9,PSMD5,PRKAR1B,PSME4,NEFL,DUSP9,MDM2,KSR1,PIK3CA,PDGFRB,CUL3,MAP3K11,SOS1,IL17RD,RASA2
					Downstream signaling of activated FGFR3	0.4032	0.4035	PSMD9,PSMD5,PRKAR1B,PSME4,NEFL,DUSP9,MDM2,KSR1,PIK3CA,PDGFRB,CUL3,MAP3K11,SOS1,IL17RD,RASA2
					Golgi Associated Vesicle Biogenesis	0.4035	0.4035	AP1M1,AP1G1
					Sphingolipid de novo biosynthesis	0.4035	0.4035	SPTLC2,SGMS1
					Pre-NOTCH Transcription and Translation	0.4035	0.4035	CREBBP,NOTCH1
					RORA activates gene expression	0.4035	0.4035	CREBBP,NCOA2
					RNA Polymerase III Transcription Initiation From Type 2 Promoter	0.4035	0.4035	GTF3C4,POLR1C
					SLC-mediated transmembrane transport	0.4103	0.4103	SLC29A2,SLC16A3,SLC25A10,SLC12A2,SLC1A6,POM121C,NUP85,SLC15A4,SLC26A6,SLC20A1
					C-type lectin receptors (CLRs)	0.4112	0.4112	PSMD9,PSMD5,PSME4,CREBBP,NFKB1,PPP3CB,UBE2M
					APC/C-mediated degradation of cell cycle proteins	0.4122	0.4122	PSMD9,PSMD5,PSME4,NEK2,CDC27
					Regulation of mitotic cell cycle	0.4122	0.4122	PSMD9,PSMD5,PSME4,NEK2,CDC27
					M/G1 Transition	0.4122	0.4122	PSMD9,PSMD5,PSME4,CDC7,ORC1
					DNA Replication Pre-Initiation	0.4122	0.4122	PSMD9,PSMD5,PSME4,CDC7,ORC1
					MAPK family signaling cascades	0.4134	0.4134	PSMD9,PSMD5,PSME4,NEFL,DUSP9,KSR1,CCND3,PDGFRB,CUL3,MAP3K11,SOS1,IL17RD,RASA2
					ER-Phagosome pathway	0.4166	0.4166	PSMD9,PSMD5,PSME4,TAPBP
					TCR signaling	0.4195	0.4195	PSMD9,PSMD5,PSME4,HLA-DPA1,RIPK2,NFKB1,PIK3CA
					Cross-presentation of soluble exogenous antigens (endosomes)	0.4204	0.4204	PSMD9,PSMD5,PSME4
					SUMOylation of RNA binding proteins	0.4204	0.4204	POM121C,NUP85,CBX2
					Pyruvate metabolism and Citric Acid (TCA) cycle	0.4204	0.4204	L2HGDH,SLC16A3,LDHA
					RNA Polymerase III Transcription Initiation From Type 1 Promoter	0.4212	0.4212	GTF3C4,POLR1C
					RNA Polymerase III Transcription Initiation From Type 3 Promoter	0.4212	0.4212	POLR1C,SNAPC2
					Unfolded Protein Response (UPR)	0.4222	0.4222	ATF3,FKBP14,EXOSC2,KHSRP,LMNA
					TCF dependent signaling in response to WNT	0.423	0.423	PSMD9,PSMD5,PSME4,CREBBP,ZNRF3,TLE2,CUL3,RYK,AXIN2
					Processing of DNA double-strand break ends	0.428	0.428	BRE,BRCC3,UIMC1,TP53BP1
					Integrin cell surface interactions	0.428	0.428	JAM2,AGRN,CD47,MADCAM1
					O-linked glycosylation	0.428	0.428	MUC12,GALNT1,B3GNT7,GALNT12
					CS/DS degradation	0.4317	0.4317	ARSB
					Gamma-carboxylation, transport, and amino-terminal cleavage of proteins	0.4317	0.4317	GAS6
					Golgi to ER Retrograde Transport	0.4317	0.4317	ARFGAP3
					SUMOylation of transcription factors	0.4317	0.4317	TP53BP1
					mRNA decay by 3' to 5' exoribonuclease	0.4317	0.4317	EXOSC2
					Golgi Cisternae Pericentriolar Stack Reorganization	0.4317	0.4317	GORASP1
					CLEC7A (Dectin-1) induces NFAT activation	0.4317	0.4317	PPP3CB
					AKT phosphorylates targets in the cytosol	0.4317	0.4317	MDM2
					Recruitment of NuMA to mitotic centrosomes	0.4317	0.4317	TUBGCP4
					Formation of Senescence-Associated Heterochromatin Foci (SAHF)	0.4317	0.4317	CABIN1
					CDC6 association with the ORC:origin complex	0.4317	0.4317	ORC1
					COPI Mediated Transport	0.4317	0.4317	ARFGAP3
					DSCAM interactions	0.4317	0.4317	MAPK14
					Stimuli-sensing channels	0.4322	0.4322	WNK2,ANO5,TRPC4,TRPM4,TSC22D3
					Apoptotic execution phase	0.4339	0.4339	KPNA1,SATB1,LMNA
					Adherens junctions interactions	0.4387	0.4387	JUP,CDH8
					YAP1- and WWTR1 (TAZ)-stimulated gene expression	0.4387	0.4387	CREBBP,NCOA2
					Activation of NF-kappaB in B cells	0.4393	0.4393	PSMD9,PSMD5,PSME4,NFKB1
					Activation of anterior HOX genes in hindbrain development during early embryogenesis	0.4393	0.4393	CREBBP,KMT2C,POLR2A,KDM6A
					APC/C:Cdc20 mediated degradation of Securin	0.4393	0.4393	PSMD9,PSMD5,PSME4,CDC27
					Activation of HOX genes during differentiation	0.4393	0.4393	CREBBP,KMT2C,POLR2A,KDM6A
					Signaling by FGFR3	0.442	0.442	PSMD9,PSMD5,PRKAR1B,PSME4,NEFL,DUSP9,MDM2,KSR1,PIK3CA,PDGFRB,CUL3,MAP3K11,SOS1,IL17RD,RASA2
					Signaling by FGFR4	0.442	0.442	PSMD9,PSMD5,PRKAR1B,PSME4,NEFL,DUSP9,MDM2,KSR1,PIK3CA,PDGFRB,CUL3,MAP3K11,SOS1,IL17RD,RASA2
					Rho GTPase cycle	0.4443	0.4443	ARHGEF9,ARHGEF17,ABR,FGD1,SOS1,OCRL,ARHGAP12
					ECM proteoglycans	0.4473	0.4473	AGRN,LAMA5,LAMA1
					Cargo trafficking to the periciliary membrane	0.4473	0.4473	ARL6,ARL13B,EXOC1
					Signaling by FGFR1	0.4476	0.4476	PSMD9,PSMD5,PRKAR1B,PSME4,NEFL,DUSP9,MDM2,KSR1,PIK3CA,PDGFRB,CUL3,MAP3K11,SOS1,IL17RD,RASA2
					Signaling by FGFR2	0.4476	0.4476	PSMD9,PSMD5,PRKAR1B,PSME4,NEFL,DUSP9,MDM2,KSR1,PIK3CA,PDGFRB,CUL3,MAP3K11,SOS1,IL17RD,RASA2
					Assembly of the pre-replicative complex	0.4506	0.4506	PSMD9,PSMD5,PSME4,ORC1
					ISG15 antiviral mechanism	0.4506	0.4506	KPNA5,KPNA1,POM121C,NUP85
					Antiviral mechanism by IFN-stimulated genes	0.4506	0.4506	KPNA5,KPNA1,POM121C,NUP85
					Mitotic Anaphase	0.4519	0.4519	PSMD9,PSMD5,PSME4,CENPT,CDC27,ERCC6L,NUP85,LMNA,KIF18A
					Signaling by FGFR	0.4531	0.4531	PSMD9,PSMD5,PRKAR1B,PSME4,NEFL,DUSP9,MDM2,KSR1,PIK3CA,PDGFRB,CUL3,MAP3K11,SOS1,IL17RD,RASA2
					Activation of the pre-replicative complex	0.4558	0.4558	CDC7,ORC1
					Surfactant metabolism	0.4558	0.4558	CTSH,LMCD1
					Signaling by ERBB2	0.4587	0.4587	PSMD9,PSMD5,PRKAR1B,PSME4,NEFL,DUSP9,MDM2,KSR1,PIK3CA,PDGFRB,CUL3,MAP3K11,SOS1,IL17RD,RASA2
					Mitotic Metaphase and Anaphase	0.4591	0.4591	PSMD9,PSMD5,PSME4,CENPT,CDC27,ERCC6L,NUP85,LMNA,KIF18A
					Unwinding of DNA	0.4602	0.4602	GINS1
					Processive synthesis on the C-strand of the telomere	0.4602	0.4602	LIG1
					The NLRP3 inflammasome	0.4602	0.4602	PANX1
					NF-kB activation through FADD/RIP-1 pathway mediated by caspase-8 and -10	0.4602	0.4602	RNF135
					Regulation of innate immune responses to cytosolic DNA	0.4602	0.4602	TRIM56
					Signal regulatory protein (SIRP) family interactions	0.4602	0.4602	CD47
					Mitochondrial biogenesis	0.4605	0.4605	CREBBP,NCOA2,MAPK14
					Regulation of activated PAK-2p34 by proteasome mediated degradation	0.4605	0.4605	PSMD9,PSMD5,PSME4
					Orc1 removal from chromatin	0.4618	0.4618	PSMD9,PSMD5,PSME4,ORC1
					Degradation of beta-catenin by the destruction complex	0.4618	0.4618	PSMD9,PSMD5,PSME4,TLE2
					Switching of origins to a post-replicative state	0.4618	0.4618	PSMD9,PSMD5,PSME4,ORC1
					Negative regulators of RIG-I/MDA5 signaling	0.4726	0.4726	ITCH,RNF135
					Gluconeogenesis	0.4726	0.4726	PGK1,SLC25A10
					Regulation of Glucokinase by Glucokinase Regulatory Protein	0.4726	0.4726	POM121C,NUP85
					Cdc20:Phospho-APC/C mediated degradation of Cyclin A	0.4729	0.4729	PSMD9,PSMD5,PSME4,CDC27
					Regulation of Apoptosis	0.4736	0.4736	PSMD9,PSMD5,PSME4
					Ubiquitin-dependent degradation of Cyclin D	0.4736	0.4736	PSMD9,PSMD5,PSME4
					Transcriptional regulation by small RNAs	0.4736	0.4736	POM121C,NUP85,POLR2A
					Regulation of ornithine decarboxylase (ODC)	0.4736	0.4736	PSMD9,PSMD5,PSME4
					Ubiquitin-dependent degradation of Cyclin D1	0.4736	0.4736	PSMD9,PSMD5,PSME4
					CDK-mediated phosphorylation and removal of Cdc6	0.4736	0.4736	PSMD9,PSMD5,PSME4
					Removal of licensing factors from origins	0.4839	0.4839	PSMD9,PSMD5,PSME4,ORC1
					DAP12 signaling	0.4863	0.4863	PSMD9,PSMD5,PRKAR1B,PSME4,NEFL,DUSP9,MDM2,KSR1,PIK3CA,PDGFRB,CUL3,MAP3K11,SOS1,IL17RD,RASA2
					Nuclear Receptor transcription pathway	0.4866	0.4866	NR2C2AP,NR1D2,THRA
					snRNP Assembly	0.4866	0.4866	GEMIN5,POM121C,NUP85
					Autodegradation of the E3 ubiquitin ligase COP1	0.4866	0.4866	PSMD9,PSMD5,PSME4
					Metabolism of non-coding RNA	0.4866	0.4866	GEMIN5,POM121C,NUP85
					Cytosolic iron-sulfur cluster assembly	0.4872	0.4872	ERCC2
					Glucagon-type ligand receptors	0.4872	0.4872	SCT
					ABC transporters in lipid homeostasis	0.4872	0.4872	ABCA7
					The activation of arylsulfatases	0.4872	0.4872	ARSB
					Synthesis of Prostaglandins (PG) and Thromboxanes (TX)	0.4872	0.4872	PTGIS
					G2/M Transition	0.488	0.488	NEK2,TUBGCP4,CEP290,SFI1,PLK4,CEP152
					APC/C:Cdh1 mediated degradation of Cdc20 and other APC/C:Cdh1 targeted proteins in late mitosis/early G1	0.4949	0.4949	PSMD9,PSMD5,PSME4,CDC27
					Senescence-Associated Secretory Phenotype (SASP)	0.4994	0.4994	FOS,NFKB1,CDC27
					Translocation of GLUT4 to the plasma membrane	0.4994	0.4994	KIF3A,EXOC1,STXBP3
					Ubiquitin Mediated Degradation of Phosphorylated Cdc25A	0.4994	0.4994	PSMD9,PSMD5,PSME4
					p53-Independent G1/S DNA damage checkpoint	0.4994	0.4994	PSMD9,PSMD5,PSME4
					p53-Independent DNA Damage Response	0.4994	0.4994	PSMD9,PSMD5,PSME4
					Smooth Muscle Contraction	0.5053	0.5053	MYLPF,PXN
					DNA strand elongation	0.5053	0.5053	GINS1,LIG1
					Formation of the Early Elongation Complex	0.5053	0.5053	ERCC2,POLR2A
					Mitotic G2-G2/M phases	0.5055	0.5055	NEK2,TUBGCP4,CEP290,SFI1,PLK4,CEP152
					tRNA processing	0.5104	0.5104	NSUN2,CLP1,POM121C,NUP85,MTO1
					Signaling by Wnt	0.5115	0.5115	PSMD9,PSMD5,PSME4,CREBBP,ZNRF3,PARD6A,PPP3CB,SCRIB,TLE2,CUL3,RYK,AXIN2
					AUF1 (hnRNP D0) binds and destabilizes mRNA	0.512	0.512	PSMD9,PSMD5,PSME4
					Antigen processing: Ubiquitination & Proteasome degradation	0.512	0.512	PSMD9,PSMD5,PSME4
					DCC mediated attractive signaling	0.5129	0.5129	DOCK1
					Recycling of bile acids and salts	0.5129	0.5129	NCOA2
					Condensation of Prophase Chromosomes	0.5129	0.5129	MCPH1
					Mitotic Telophase/Cytokinesis	0.5129	0.5129	KIF20A
					Mismatch repair (MMR) directed by MSH2:MSH6 (MutSalpha)	0.5129	0.5129	LIG1
					Mismatch repair (MMR) directed by MSH2:MSH3 (MutSbeta)	0.5129	0.5129	LIG1
					RHO GTPase Effectors	0.5149	0.5149	CENPT,PKN1,SRF,PPP1R14A,NCOA2,ERCC6L,RTKN,WIPF2,NUP85,NF2,KIF18A
					Regulation of DNA replication	0.5164	0.5164	PSMD9,PSMD5,PSME4,ORC1
					Neurotransmitter Receptor Binding And Downstream Transmission In The Postsynaptic Cell	0.5174	0.5174	NEFL,PICK1,GRIA4,MDM2,ARHGEF9,GABRA5,DLG1
					Transport of the SLBP independent Mature mRNA	0.5212	0.5212	POM121C,NUP85
					Nuclear Pore Complex (NPC) Disassembly	0.5212	0.5212	POM121C,NUP85
					EPHA-mediated growth cone collapse	0.5212	0.5212	EPHA1,EPHA2
					Platelet homeostasis	0.5245	0.5245	MAPK14,PRKG1,PDE5A
					SCF-beta-TrCP mediated degradation of Emi1	0.5245	0.5245	PSMD9,PSMD5,PSME4
					Separation of Sister Chromatids	0.5351	0.5351	PSMD9,PSMD5,PSME4,CENPT,CDC27,ERCC6L,NUP85,KIF18A
					Mitochondrial protein import	0.5367	0.5367	GRPEL2,COX19
					Transport of the SLBP Dependant Mature mRNA	0.5367	0.5367	POM121C,NUP85
					mRNA 3'-end processing	0.5367	0.5367	CLP1,CPSF7
					Translesion synthesis by Y family DNA polymerases bypasses lesions on DNA template	0.5367	0.5367	REV3L,POLI
					Activation of Kainate Receptors upon glutamate binding	0.5373	0.5373	DLG1
					GRB2:SOS provides linkage to MAPK signaling for Integrins	0.5373	0.5373	SOS1
					Association of licensing factors with the pre-replicative complex	0.5373	0.5373	ORC1
					Mismatch Repair	0.5373	0.5373	LIG1
					Amino acid synthesis and interconversion (transamination)	0.5373	0.5373	GLS2
					G1/S-Specific Transcription	0.5373	0.5373	ORC1
					CREB phosphorylation through the activation of CaMKII	0.5373	0.5373	NEFL
					TNFR2 non-canonical NF-kB pathway	0.5478	0.5478	PSMD9,PSMD5,PSME4,TNFRSF1A,UBE2M
					Antigen processing-Cross presentation	0.5479	0.5479	PSMD9,PSMD5,PSME4,TAPBP
					tRNA processing in the nucleus	0.5489	0.5489	CLP1,POM121C,NUP85
					Regulation of APC/C activators between G1/S and early anaphase	0.5582	0.5582	PSMD9,PSMD5,PSME4,CDC27
					Cytosolic sulfonation of small molecules	0.5605	0.5605	SULT1A1
					Sema3A PAK dependent Axon repulsion	0.5605	0.5605	PLXNA1
					Translesion synthesis by REV1	0.5605	0.5605	REV3L
					Processive synthesis on the lagging strand	0.5605	0.5605	LIG1
					Cell-extracellular matrix interactions	0.5605	0.5605	PXN
					Rap1 signalling	0.5605	0.5605	PRKG1
					Regulation of KIT signaling	0.5605	0.5605	SOS1
					Synthesis, secretion, and deacylation of Ghrelin	0.5605	0.5605	KLF4
					Acyl chain remodelling of PG	0.5605	0.5605	PLA2G3
					RAF-independent MAPK1/3 activation	0.5605	0.5605	DUSP9
					CRMPs in Sema3A signaling	0.5605	0.5605	PLXNA1
					PKA activation	0.5605	0.5605	PRKAR1B
					Nuclear signaling by ERBB4	0.5667	0.5667	ADAM17,WWOX
					Activation of NMDA receptor upon glutamate binding and postsynaptic events	0.5667	0.5667	NEFL,GRIA4
					PKMTs methylate histone lysines	0.5667	0.5667	KMT2C,SUV39H1
					Activation of ATR in response to replication stress	0.5667	0.5667	CDC7,ORC1
					DAP12 interactions	0.5671	0.5671	PSMD9,PSMD5,PRKAR1B,PSME4,NEFL,DUSP9,MDM2,KSR1,PIK3CA,PDGFRB,CUL3,MAP3K11,SOS1,IL17RD,RASA2
					L1CAM interactions	0.5783	0.5783	SHTN1,LAMA1,RANBP9,DLG1
					S Phase	0.5811	0.5811	PSMD9,PSMD5,PSME4,ORC1,GINS1,LIG1
					Transport of Mature mRNA Derived from an Intronless Transcript	0.5811	0.5811	POM121C,NUP85
					Apoptotic cleavage of cellular proteins	0.5811	0.5811	SATB1,LMNA
					Biosynthesis of the N-glycan precursor (dolichol lipid-linked oligosaccharide, LLO) and transfer to a nascent protein	0.5811	0.5811	CTSA,ALG13
					Synthesis of PC	0.5826	0.5826	CEPT1
					PKA-mediated phosphorylation of CREB	0.5826	0.5826	PRKAR1B
					Chylomicron-mediated lipid transport	0.5826	0.5826	LDLR
					Regulation of FZD by ubiquitination	0.5826	0.5826	ZNRF3
					PKA activation in glucagon signalling	0.5826	0.5826	PRKAR1B
					Tristetraprolin (TTP, ZFP36) binds and destabilizes mRNA	0.5826	0.5826	EXOSC2
					PCNA-Dependent Long Patch Base Excision Repair	0.5826	0.5826	LIG1
					Signal amplification	0.5826	0.5826	MAPK14
					Translesion synthesis by POLK	0.5826	0.5826	REV3L
					Synthesis of bile acids and bile salts via 7alpha-hydroxycholesterol	0.5826	0.5826	NCOA2
					ERK/MAPK targets	0.5826	0.5826	MAPK14
					Butyrate Response Factor 1 (BRF1) binds and destabilizes mRNA	0.5826	0.5826	EXOSC2
					Ras activation uopn Ca2+ infux through NMDA receptor	0.5826	0.5826	NEFL
					Degradation of GLI2 by the proteasome	0.5841	0.5841	PSMD9,PSMD5,PSME4
					GLI3 is processed to GLI3R by the proteasome	0.5841	0.5841	PSMD9,PSMD5,PSME4
					RHO GTPases Activate Formins	0.5926	0.5926	CENPT,SRF,ERCC6L,NUP85,KIF18A
					Assembly of collagen fibrils and other multimeric structures	0.5952	0.5952	COL4A5,COL6A1
					Iron uptake and transport	0.5952	0.5952	ATP6V1B2,SLC22A17
					Transport of Mature mRNAs Derived from Intronless Transcripts	0.5952	0.5952	POM121C,NUP85
					Arachidonic acid metabolism	0.5952	0.5952	EPHX2,PTGIS
					Gap-filling DNA repair synthesis and ligation in TC-NER	0.5954	0.5954	ERCC2,POLR2A,LIG1
					Degradation of the extracellular matrix	0.5979	0.5979	MMP15,COL17A1,ADAM17,LAMA5
					Activation of IRF3/IRF7 mediated by TBK1/IKK epsilon	0.6035	0.6035	IRF7
					Metabolism of nitric oxide	0.6035	0.6035	SPR
					SHC-mediated cascade:FGFR3	0.6035	0.6035	SOS1
					CD28 dependent PI3K/Akt signaling	0.6035	0.6035	PIK3CA
					Sialic acid metabolism	0.6035	0.6035	CTSA
					Conversion from APC/C:Cdc20 to APC/C:Cdh1 in late anaphase	0.6035	0.6035	CDC27
					Syndecan interactions	0.6035	0.6035	SDC3
					RNA Polymerase III Chain Elongation	0.6035	0.6035	POLR1C
					eNOS activation and regulation	0.6035	0.6035	SPR
					Oxygen-dependent proline hydroxylation of Hypoxia-inducible Factor Alpha	0.6035	0.6035	EGLN1
					Synthesis of bile acids and bile salts	0.6035	0.6035	NCOA2
					Collagen biosynthesis and modifying enzymes	0.6066	0.6066	COL17A1,COL4A5,COL6A1
					tRNA Aminoacylation	0.609	0.609	CARS2,VARS2
					Transcriptional activation of mitochondrial biogenesis	0.609	0.609	CREBBP,NCOA2
					Opioid Signalling	0.6175	0.6175	PRKAR1B,PPP1R1B,PPP3CB
					Autodegradation of Cdh1 by Cdh1:APC/C	0.6175	0.6175	PSMD9,PSMD5,CDC27
					Activation of gene expression by SREBF (SREBP)	0.6224	0.6224	CREBBP,NCOA2
					EPHB-mediated forward signaling	0.6224	0.6224	EFNB1,EFNB3
					Amyloid fiber formation	0.6224	0.6224	GGA3,TGFBI
					Other semaphorin interactions	0.6234	0.6234	PLXNA1
					Resolution of AP sites via the multiple-nucleotide patch replacement pathway	0.6234	0.6234	LIG1
					Phosphorylation of the APC/C	0.6234	0.6234	CDC27
					Transport of vitamins, nucleosides, and related molecules	0.6234	0.6234	SLC29A2
					Signaling by NODAL	0.6234	0.6234	NODAL
					Scavenging by Class A Receptors	0.6234	0.6234	SCGB3A2
					Glucose transport	0.6354	0.6354	POM121C,NUP85
					BMAL1:CLOCK,NPAS2 activates circadian gene expression	0.6354	0.6354	CREBBP,NCOA2
					Homologous DNA Pairing and Strand Exchange	0.6354	0.6354	PALB2,RAD51D
					Branched-chain amino acid catabolism	0.6423	0.6423	DBT
					Peroxisomal lipid metabolism	0.6423	0.6423	MLYCD
					VxPx cargo-targeting to cilium	0.6423	0.6423	EXOC1
					Sulfur amino acid metabolism	0.6423	0.6423	SLC25A10
					Inactivation of APC/C via direct inhibition of the APC/C complex	0.6423	0.6423	CDC27
					Inhibition of the proteolytic activity of APC/C required for the onset of anaphase by mitotic spindle checkpoint components	0.6423	0.6423	CDC27
					Chondroitin sulfate biosynthesis	0.6423	0.6423	CHSY1
					Nuclear Events (kinase and transcription factor activation)	0.6423	0.6423	MAPK14
					Endogenous sterols	0.6423	0.6423	NCOA2
					Clathrin derived vesicle budding	0.6481	0.6481	AP1M1,AP1G1
					Ion transport by P-type ATPases	0.6481	0.6481	ATP11B,ATP8A1
					trans-Golgi Network Vesicle Budding	0.6481	0.6481	AP1M1,AP1G1
					RIP-mediated NFkB activation via ZBP1	0.6602	0.6602	NFKB1
					Mitotic Spindle Checkpoint	0.6602	0.6602	CDC27
					SHC-mediated cascade:FGFR1	0.6602	0.6602	SOS1
					TNFR1-induced NFkappaB signaling pathway	0.6602	0.6602	TNFRSF1A
					Gap-filling DNA repair synthesis and ligation in GG-NER	0.6602	0.6602	LIG1
					Lagging Strand Synthesis	0.6602	0.6602	LIG1
					BBSome-mediated cargo-targeting to cilium	0.6602	0.6602	ARL6
					HSF1-dependent transactivation	0.6602	0.6602	CREBBP
					Glyoxylate metabolism and glycine degradation	0.6602	0.6602	DBT
					RHO GTPases activate PAKs	0.6602	0.6602	NF2
					G0 and Early G1	0.6602	0.6602	DYRK1A
					Insulin processing	0.6602	0.6602	EXOC1
					Cleavage of Growing Transcript in the Termination Region	0.6604	0.6604	CLP1,CPSF7
					RNA Polymerase II Transcription Termination	0.6604	0.6604	CLP1,CPSF7
					Hexose transport	0.6604	0.6604	POM121C,NUP85
					DNA Damage Bypass	0.6604	0.6604	REV3L,POLI
					MAPK6/MAPK4 signaling	0.6621	0.6621	PSMD9,PSMD5,PSME4,CCND3
					EPH-Ephrin signaling	0.6707	0.6707	EPHA1,EPHA2,EFNB1,EFNB3
					SUMOylation of DNA replication proteins	0.6724	0.6724	POM121C,NUP85
					Class B/2 (Secretin family receptors)	0.6724	0.6724	SCT,CD55
					Fertilization	0.6773	0.6773	CATSPER2
					Pink/Parkin Mediated Mitophagy	0.6773	0.6773	MFN2
					mTORC1-mediated signalling	0.6773	0.6773	RRAGC
					Sema4D induced cell migration and growth-cone collapse	0.6773	0.6773	RND1
					Common Pathway of Fibrin Clot Formation	0.6773	0.6773	PROCR
					Nephrin interactions	0.6773	0.6773	PIK3CA
					Recycling pathway of L1	0.6773	0.6773	SHTN1
					Regulation of Complement cascade	0.6773	0.6773	CD55
					Triglyceride Biosynthesis	0.684	0.684	GK,ACSF2
					Resolution of Sister Chromatid Cohesion	0.6874	0.6874	CENPT,ERCC6L,NUP85,KIF18A
					Activation of BH3-only proteins	0.6935	0.6935	DYNLL2
					SHC-mediated cascade:FGFR4	0.6935	0.6935	SOS1
					Purine metabolism	0.6935	0.6935	NT5C2
					Telomere C-strand (Lagging Strand) Synthesis	0.6935	0.6935	LIG1
					Effects of PIP2 hydrolysis	0.6935	0.6935	DGKZ
					Signaling by BMP	0.6935	0.6935	SMAD1
					APC/C:Cdc20 mediated degradation of Cyclin B	0.6935	0.6935	CDC27
					Phase 1 - Functionalization of compounds	0.6974	0.6974	CES2,NCOA2,PTGIS
					VEGFR2 mediated vascular permeability	0.7089	0.7089	JUP
					Growth hormone receptor signaling	0.7089	0.7089	ADAM17
					Myogenesis	0.7089	0.7089	MAPK14
					CDO in myogenesis	0.7089	0.7089	MAPK14
					Collagen formation	0.7153	0.7153	COL17A1,COL4A5,COL6A1
					TP53 Regulates Metabolic Genes	0.7153	0.7153	G6PD,GLS2,RRAGC
					Transcriptional Regulation by TP53	0.7153	0.7153	G6PD,GLS2,RRAGC
					Cytochrome P450 - arranged by substrate type	0.7169	0.7169	NCOA2,PTGIS
					Regulation of insulin secretion	0.7169	0.7169	PRKAR1B,KCNS3
					GPVI-mediated activation cascade	0.7169	0.7169	PIK3CA,PRKCZ
					Sema4D in semaphorin signaling	0.7235	0.7235	RND1
					Basigin interactions	0.7235	0.7235	SLC16A3
					TNFs bind their physiological receptors	0.7235	0.7235	TNFRSF1A
					Termination of O-glycan biosynthesis	0.7235	0.7235	MUC12
					ZBP1(DAI) mediated induction of type I IFNs	0.7235	0.7235	NFKB1
					Translocation of ZAP-70 to Immunological synapse	0.7235	0.7235	HLA-DPA1
					Metabolism of polyamines	0.7239	0.7239	PSMD9,PSMD5,PSME4
					mRNA Splicing - Minor Pathway	0.7272	0.7272	DDX23,POLR2A
					XBP1(S) activates chaperone genes	0.7272	0.7272	FKBP14,LMNA
					Transcription-Coupled Nucleotide Excision Repair (TC-NER)	0.7324	0.7324	ERCC2,POLR2A,LIG1
					Interferon gamma signaling	0.7324	0.7324	HLA-DPA1,IRF7,PML
					CaM pathway	0.7374	0.7374	PRKAR1B
					Regulation of TNFR1 signaling	0.7374	0.7374	TNFRSF1A
					SHC-mediated cascade:FGFR2	0.7374	0.7374	SOS1
					Vasopressin regulates renal water homeostasis via Aquaporins	0.7374	0.7374	PRKAR1B
					Insulin receptor recycling	0.7374	0.7374	ATP6V1B2
					Bile acid and bile salt metabolism	0.7374	0.7374	NCOA2
					Calmodulin induced events	0.7374	0.7374	PRKAR1B
					Downstream signaling events of B Cell Receptor (BCR)	0.7436	0.7436	PSMD9,PSMD5,PSME4,NFKB1,MDM2,PIK3CA,PDGFRB
					IRE1alpha activates chaperones	0.7468	0.7468	FKBP14,LMNA
					SCF(Skp2)-mediated degradation of p27/p21	0.7468	0.7468	PSMD9,PSMD5
					GAB1 signalosome	0.7482	0.7482	MDM2,PIK3CA,PDGFRB,PXN
					Mitotic Prometaphase	0.7482	0.7482	CENPT,ERCC6L,NUP85,KIF18A
					Global Genome Nucleotide Excision Repair (GG-NER)	0.7486	0.7486	ACTR5,ERCC2,LIG1
					Transferrin endocytosis and recycling	0.7506	0.7506	ATP6V1B2
					Integrin alphaIIb beta3 signaling	0.7506	0.7506	SOS1
					CREB phosphorylation through the activation of Ras	0.7506	0.7506	NEFL
					Glycolysis	0.7506	0.7506	PGK1
					GABA receptor activation	0.7562	0.7562	ARHGEF9,GABRA5
					Formation of TC-NER Pre-Incision Complex	0.7562	0.7562	ERCC2,POLR2A
					Transport of Mature mRNA derived from an Intron-Containing Transcript	0.7562	0.7562	POM121C,NUP85
					Cellular response to heat stress	0.7564	0.7564	CREBBP,POM121C,NUP85
					E2F mediated regulation of DNA replication	0.7631	0.7631	ORC1
					Energy dependent regulation of mTOR by LKB1-AMPK	0.7631	0.7631	RRAGC
					Ca-dependent events	0.7631	0.7631	PRKAR1B
					Phosphorylation of CD3 and TCR zeta chains	0.7631	0.7631	HLA-DPA1
					Termination of translesion DNA synthesis	0.7631	0.7631	POLI
					Nucleotide Excision Repair	0.7686	0.7686	ACTR5,ERCC2,POLR2A,LIG1
					Chemokine receptors bind chemokines	0.774	0.774	CXCR4,CXCL6
					Complex I biogenesis	0.774	0.774	ACAD9,NDUFS2
					G beta:gamma signalling through PI3Kgamma	0.775	0.775	PIK3CA
					Extension of Telomeres	0.775	0.775	LIG1
					Fatty Acyl-CoA Biosynthesis	0.775	0.775	ACSF2
					Deposition of new CENPA-containing nucleosomes at the centromere	0.775	0.775	CENPT
					Nucleosome assembly	0.775	0.775	CENPT
					Synthesis of substrates in N-glycan biosythesis	0.775	0.775	CTSA
					CD28 co-stimulation	0.775	0.775	PIK3CA
					PIWI-interacting RNA (piRNA) biogenesis	0.775	0.775	POLR2A
					G1/S Transition	0.775	0.775	PSMD9,PSMD5,CDC7,ORC1
					Mitotic G1-G1/S phases	0.7752	0.7752	PSMD9,PSMD5,CDC7,DYRK1A,ORC1
					Regulation of HSF1-mediated heat shock response	0.7825	0.7825	POM121C,NUP85
					Glycerophospholipid biosynthesis	0.7858	0.7858	PLA2G3,CEPT1,PNPLA8
					Regulation of beta-cell development	0.7863	0.7863	NOTCH1
					Aquaporin-mediated transport	0.7863	0.7863	PRKAR1B
					Glutathione conjugation	0.7863	0.7863	GSS
					PD-1 signaling	0.7863	0.7863	HLA-DPA1
					Lipoprotein metabolism	0.7863	0.7863	LDLR
					Oncogene Induced Senescence	0.7863	0.7863	MDM2
					Interferon Signaling	0.7903	0.7903	HLA-DPA1,KPNA5,KPNA1,IRF7,POM121C,NUP85,PML
					Striated Muscle Contraction	0.797	0.797	DES
					Base Excision Repair	0.797	0.797	LIG1
					Resolution of Abasic Sites (AP sites)	0.797	0.797	LIG1
					tRNA modification in the nucleus and cytosol	0.797	0.797	NSUN2
					Transport of Mature Transcript to Cytoplasm	0.7986	0.7986	POM121C,NUP85
					Response to elevated platelet cytosolic Ca2+	0.7993	0.7993	VEGFB,GAS6,STXBP3
					DAG and IP3 signaling	0.8072	0.8072	PRKAR1B
					RHO GTPases Activate WASPs and WAVEs	0.8072	0.8072	WIPF2
					G-protein beta:gamma signalling	0.8072	0.8072	PIK3CA
					Post NMDA receptor activation events	0.8169	0.8169	NEFL
					Glucagon signaling in metabolic regulation	0.8169	0.8169	PRKAR1B
					Inactivation, recovery and regulation of the phototransduction cascade	0.8169	0.8169	CAMKMT
					Platelet activation, signaling and aggregation	0.8191	0.8191	PIK3CA,VEGFB,MAPK14,PRKCZ,GAS6,DGKZ,SOS1,STXBP3
					Dual incision in TC-NER	0.8208	0.8208	ERCC2,POLR2A
					Cyclin A:Cdk2-associated events at S phase entry	0.8208	0.8208	PSMD9,PSMD5
					ABC-family proteins mediated transport	0.8261	0.8261	ABCA7
					PLC-gamma1 signalling	0.8261	0.8261	PRKAR1B
					EGFR interacts with phospholipase C-gamma	0.8261	0.8261	PRKAR1B
					ROS, RNS production in response to bacteria	0.8261	0.8261	ATP6V1B2
					The phototransduction cascade	0.8261	0.8261	CAMKMT
					Innate Immune System	0.8336	0.8336	PSMD9,PSMD5,PRKAR1B,PSME4,CREBBP,PANX1,NEFL,RIPK2,FOS,DUSP9,PELI1,NFKB1,MDM2,KSR1,PIK3CA,TRIM56,PPP3CB,CD55,ITCH,PDGFRB,IRAK1,UBE2M,IRF7,MAPK14,TNIP2,WIPF2,RNF135,CUL3,MAP3K11,BCL2L1,POLR1C,SOS1,IL17RD,RASA2,DOCK1,MAPK9
					Cyclin E associated events during G1/S transition	0.8344	0.8344	PSMD9,PSMD5
					Costimulation by the CD28 family	0.8344	0.8344	HLA-DPA1,PIK3CA
					PLCG1 events in ERBB2 signaling	0.8349	0.8349	PRKAR1B
					Integration of energy metabolism	0.8357	0.8357	PRKAR1B,MLX,KCNS3
					DNA Damage Recognition in GG-NER	0.8432	0.8432	ACTR5
					Dual Incision in GG-NER	0.8432	0.8432	ERCC2
					Biological oxidations	0.846	0.846	SULT1A1,CES2,NCOA2,GSS,PTGIS
					Semaphorin interactions	0.847	0.847	RND1,PLXNA1
					Platelet Aggregation (Plug Formation)	0.851	0.851	SOS1
					Generation of second messenger molecules	0.8585	0.8585	HLA-DPA1
					Ca2+ pathway	0.8585	0.8585	PPP3CB
					Phase II conjugation	0.8588	0.8588	SULT1A1,GSS
					Presynaptic phase of homologous DNA pairing and strand exchange	0.8657	0.8657	RAD51D
					mTOR signalling	0.8657	0.8657	RRAGC
					Formation of Incision Complex in GG-NER	0.8657	0.8657	ERCC2
					Formation of Fibrin Clot (Clotting Cascade)	0.8657	0.8657	PROCR
					Processing of Capped Intron-Containing Pre-mRNA	0.8661	0.8661	DDX23,CLP1,POM121C,NUP85,POLR2A,CPSF7
					PIP3 activates AKT signaling	0.8663	0.8663	MDM2,PIK3CA,PDGFRB
					PI3K events in ERBB4 signaling	0.8663	0.8663	MDM2,PIK3CA,PDGFRB
					PI-3K cascade:FGFR1	0.8663	0.8663	MDM2,PIK3CA,PDGFRB
					PI-3K cascade:FGFR2	0.8663	0.8663	MDM2,PIK3CA,PDGFRB
					PI-3K cascade:FGFR3	0.8663	0.8663	MDM2,PIK3CA,PDGFRB
					PI-3K cascade:FGFR4	0.8663	0.8663	MDM2,PIK3CA,PDGFRB
					PI3K events in ERBB2 signaling	0.8663	0.8663	MDM2,PIK3CA,PDGFRB
					Deactivation of the beta-catenin transactivating complex	0.8724	0.8724	TLE2
					PKB-mediated events	0.8724	0.8724	RRAGC
					PI3K/AKT activation	0.8796	0.8796	MDM2,PIK3CA,PDGFRB
					Peptide hormone metabolism	0.8799	0.8799	EXOC1,KLF4
					Voltage gated Potassium channels	0.8907	0.8907	KCNS3
					FCERI mediated MAPK activation	0.8909	0.8909	PSMD9,PSMD5,PSME4,NEFL,FOS,DUSP9,KSR1,PDGFRB,CUL3,MAP3K11,SOS1,IL17RD,RASA2,MAPK9
					Gastrin-CREB signalling pathway via PKC and MAPK	0.8909	0.8909	PSMD9,PSMD5,PSME4,NEFL,DUSP9,KSR1,PIK3CA,PDGFRB,DGKZ,CUL3,MAP3K11,SOS1,IL17RD,RASA2
					Fc epsilon receptor (FCERI) signaling	0.891	0.891	PSMD9,PSMD5,PSME4,NEFL,FOS,DUSP9,NFKB1,MDM2,KSR1,PIK3CA,PPP3CB,PDGFRB,CUL3,MAP3K11,SOS1,IL17RD,RASA2,MAPK9
					mRNA Splicing - Major Pathway	0.8916	0.8916	DDX23,CLP1,POLR2A,CPSF7
					PLC beta mediated events	0.8962	0.8962	PRKAR1B
					Phospholipase C-mediated cascade; FGFR3	0.8962	0.8962	PRKAR1B
					G-protein mediated events	0.9014	0.9014	PRKAR1B
					Phospholipase C-mediated cascade; FGFR4	0.9064	0.9064	PRKAR1B
					Platelet degranulation	0.9099	0.9099	VEGFB,GAS6
					Phospholipase C-mediated cascade: FGFR1	0.9111	0.9111	PRKAR1B
					The citric acid (TCA) cycle and respiratory electron transport	0.9117	0.9117	L2HGDH,SLC16A3,ACAD9,NDUFS2,LDHA
					PI3K Cascade	0.9136	0.9136	PIK3CA,RRAGC
					mRNA Splicing	0.9137	0.9137	DDX23,CLP1,POLR2A,CPSF7
					Phospholipase C-mediated cascade; FGFR2	0.9198	0.9198	PRKAR1B
					Deadenylation-dependent mRNA decay	0.9198	0.9198	EXOSC2
					Mitochondrial translation initiation	0.9269	0.9269	MRPL30,MRPS24
					Ion homeostasis	0.9277	0.9277	DMPK
					Mitochondrial translation elongation	0.9299	0.9299	MRPL30,MRPS24
					Mitochondrial translation termination	0.9299	0.9299	MRPL30,MRPS24
					Transport of glucose and other sugars, bile salts and organic acids, metal ions and amine compounds	0.9348	0.9348	SLC16A3
					Mitochondrial translation	0.9433	0.9433	MRPL30,MRPS24
					Lipid digestion, mobilization, and transport	0.9442	0.9442	LDLR
					Metabolism of nucleotides	0.9591	0.9591	NT5C2
					Respiratory electron transport	0.9598	0.9598	ACAD9,NDUFS2
					Metabolism of amino acids and derivatives	0.9644	0.9644	PSMD9,PSMD5,PSME4,SLC25A10,SLC25A21,PRODH,GLS2,DBT
					Interferon alpha/beta signaling	0.9667	0.9667	IRF7
					G alpha (s) signalling events	0.9762	0.9762	SCT,RLN2
					Adaptive Immune System	0.9825	0.9825	PSMD9,PSMD5,PSME4,DYNC2LI1,HLA-DPA1,RIPK2,DYNLL2,NFKB1,MDM2,PIK3CA,SEC24A,SEC24D,PDGFRB,KIF3A,TAPBP,AP1M1,AP1G1,PRKG1,SOS1,KIF18A,MADCAM1
					Respiratory electron transport, ATP synthesis by chemiosmotic coupling, and heat production by uncoupling proteins.	0.9833	0.9833	ACAD9,NDUFS2
					Potassium Channels	0.9904	0.9904	KCNS3
					Signaling by the B Cell Receptor (BCR)	0.9943	0.9943	PSMD9,PSMD5,PSME4,NFKB1,MDM2,PIK3CA,PDGFRB,SOS1
					G alpha (i) signalling events	0.9951	0.9951	CXCR4,CXCL6,RGS14,S1PR2
					Nonsense-Mediated Decay (NMD)	0.9958	0.9958	SMG1
					Nonsense Mediated Decay (NMD) enhanced by the Exon Junction Complex (EJC)	0.9958	0.9958	SMG1
					Cardiac conduction	0.996	0.996	DMPK
					Peptide ligand-binding receptors	0.997	0.997	RLN2,CXCR4,CXCL6
					Eukaryotic Translation Initiation	0.9973	0.9973	EIF2B4
					Cap-dependent Translation Initiation	0.9973	0.9973	EIF2B4
					FCERI mediated NF-kB activation	0.9974	0.9974	PSMD9,PSMD5,PSME4,NFKB1
					G alpha (q) signalling events	0.9984	0.9984	PIK3CA,DGKZ
					FCERI mediated Ca+2 mobilization	0.9991	0.9991	PPP3CB,SOS1
					Role of LAT2/NTAL/LAB on calcium mobilization	0.9992	0.9992	MDM2,PIK3CA,PDGFRB,SOS1
					Translation	0.9994	0.9994	EIF2B4
					Fcgamma receptor (FCGR) dependent phagocytosis	0.9995	0.9995	PIK3CA,WIPF2,DOCK1
					Regulation of actin dynamics for phagocytic cup formation	0.9998	0.9998	WIPF2,DOCK1
					Antigen activates B Cell Receptor (BCR) leading to generation of second messengers	0.9998	0.9998	SOS1
					Class A/1 (Rhodopsin-like receptors)	0.9999	0.9999	RLN2,CXCR4,CXCL6,S1PR2
					Role of phospholipids in phagocytosis	0.9999	0.9999	PIK3CA
					GPCR ligand binding	0.9999	0.9999	SCT,CD55,RLN2,CXCR4,CXCL6,S1PR2
					Complement cascade	1	1	CD55
					Binding and Uptake of Ligands by Scavenger Receptors	1	1	SCGB3A2
					Immunoregulatory interactions between a Lymphoid and a non-Lymphoid cell	1	1	MADCAM1
					Signaling by GPCR	1	1	SCT,PSMD9,PSMD5,PRKAR1B,PSME4,NEFL,DUSP9,KSR1,PIK3CA,PPP1R1B,PPP3CB,ARHGEF9,CD55,PDGFRB,ARHGEF17,ABR,FGD1,DGKZ,CUL3,RLN2,MAP3K11,SOS1,IL17RD,CXCR4,CXCL6,RASA2,RGS14,S1PR2
					GPCR downstream signaling	1	1	SCT,PIK3CA,ARHGEF9,ARHGEF17,ABR,FGD1,DGKZ,RLN2,SOS1,CXCR4,CXCL6,RGS14,S1PR2

## Sheet: DE genes in SF and E8_2lines
36 genes up-regulated in WAB0450_SF		1049 genes up-regulated in WAB0450_E8		179 genes up-regulated in WAB0069_SF		484 genes up-regulated in WAB0069_E8
UCN		FOSL1		SEC16B		AC084219.4
AC010967.2		RP11-662I13.2		CBX4		SMIM13
UPK1B		KIAA2022		CTD-2036P10.3		PFKFB2
AC097724.3		DNAI1		TMEM255A		RP11-168O16.2
MACC1-AS1		RP11-131L12.4		LINC00987		WASIR1
SPINK5		ODF3L2		LY75		MARVELD2
KCNH8		CDKL2		GMPR		LINC00683
C5orf49		C4orf33		PRTN3		DAW1
SLC25A27		DNAH9		RP4-742C19.13		LDHC
FAM124B		MOS		SYNJ1		TWIST2
ITPRIP		RP11-2C24.9		RP11-297M9.1		MFAP5
FAM160B2		USP6		RP11-370A5.1		RP11-320N7.2
ERAP1		LRRK1		HS3ST2		MFSD6
PTPN5		DMPK		FRS3		ZFPM1
LYPD1		ESYT3		RP11-422P24.11		RP11-95D17.1
IFT140		LRG1		ZNF213		CES4A
KCNE5		SYNDIG1L		ARHGAP9		TMEM151A
SLC52A3		VMO1		STOX1		PDGFC
PYCARD-AS1		RP4-555D20.2		RP11-983P16.4		ALOX12
PRKCQ		COL17A1		AC008079.10		ATP7B
C12orf56		AP3B2		ATP8B1		C8orf34
B3GNT9		LRP2		RP1-40E16.12		ZNF396
WWP2		RP11-74J13.8		COL5A3		FAM184B
RP11-420N3.2		CORO7		CERS1		SOX5
ADAM23		LINC01273		ZXDB		LINC01829
TRIM16L		RGCC		GAL3ST4		CLC
ZNF211		SOX5		RFLNA		FAM19A3
ZNF501		DOCK3		THBS1		SCARF1
PRRT1		ELAVL3		TTC13		RP11-126K1.6
CHST13		2010-03-01		AC083843.1		C1orf94
STAT2		RP11-324E6.10		FSTL3		RP5-827C21.4
SOD3		LINC01836		RP11-498B4.5		KIAA1456
STPG1		GDF15		RP11-268J15.5		TEKT2
CTD-2147F2.1		MIEF2		LL22NC03-2H8.5		ZNF284
CENPB		METTL7B		RP4-798A10.7		TMEM35A
SIX6		GRHL1		ZNF571		TBX6
		LRRC3		LINC01759		MFSD7
		NBL1		TIGD6		SBSPON
		ARL6		NFKB1		ZSCAN16-AS1
		ARHGEF17		RP11-159D12.2		TUBB4A
		DDX11-AS1		STAR		LAMA2
		C19orf57		FAM153B		FRY
		NUDT13		MUC3A		ZNF189
		PLPPR1		RP11-276H19.2		MINDY1
		MADCAM1		SGK3		FZD6
		LLGL1		CD44		HIST1H4J
		HS1BP3		PYGM		SF3A2
		RP11-115D19.1		INVS		OLFML2B
		CXCR4		ANKRD36B		FZD9
		LINC01970		INPP5J		HIST1H3H
		DES		ANO5		CD7
		PAH		RNF103		TTLL3
		MRPS24		MEF2D		EPB41L4A
		DUSP9		TLE2		HMGN3-AS1
		U2AF1L5		ZSCAN1		MATN4
		JRK		F3		SYP
		ZNF571		FGF11		CLTCL1
		RP11-127B20.2		CTD-2366F13.1		ZNF790-AS1
		LAMC3		ERO1B		AC079922.3
		CHKB-AS1		FES		RP11-337C18.8
		ZNF19		ZKSCAN4		RFTN2
		RP11-485G7.5		NFIC		NKD1
		NODAL		IQCE		SPSB4
		CACNA1B		SYT7		MAGEL2
		GLS2		ARHGAP4		PARP6
		RP1-40E16.12		CTD-2325M2.1		SULF2
		AC010729.2		AC144450.2		EVA1A
		MMP24		NMNAT2		ZSWIM4
		DACT3		SETD1B		ABAT
		MAGIX		LINC01001		EFCAB10
		SEL1L3		URB1-AS1		KCNN1
		RP11-467L13.7		PROSER2		GPR153
		FAM53B		THAP9		TRIL
		SEMA5B		JRKL		ZNF530
		MFSD6L		PRR19		TAB3
		SUV39H1		ATP8A1		EFHC2
		NFKB1		MICB		BFSP1
		HSPA12B		KLRG2		TUB
		SLC35F3		BOLA2B		CDH6
		RP11-458F8.4		SLITRK5		CA7
		NCKAP5L		MAP3K1		FBN3
		PXK		DOCK4		GABARAP
		LIN7A		DHX34		RNF207
		MAATS1		AC144652.1		CCDC88B
		NABP1		PCSK9		B3GNT5
		TRPC4		FAM86B1		PPFIBP2
		SLX1A		TMEM94		FAM185A
		TGFBR2		GNL3L		TRAF3
		TRAM2		TMEM220-AS1		TMEM182
		DLG2		ZNF154		RP11-872J21.3
		CATSPER2		BIVM		PSMB9
		LHX5		CDKL3		ZNF28
		MIER2		CAPN5		ATP8B3
		KLF4		ZNF582		CRAMP1
		MB		HOMEZ		AC009005.2
		DAGLB		SPACA6		RORB
		PDGFRB		TMEM65		ZNF468
		GRK2		SLC10A3		CAND2
		TBCEL		PTPDC1		MVP
		TLE2		N4BP2L1		METTL7A
		SLC27A3		MOCOS		INTS6-AS1
		NCCRP1		LFNG		CCDC71L
		DOC2A		AC091729.9		TK2
		GHDC		APOL2		SUGCT
		NHS		ITPR3		LINC01122
		PTTG2		FRAT2		SLC25A53
		RP11-22C11.2		ZBTB45		IL17RA
		TNFAIP2		PACS1		BCL2L10
		MXD3		MAP7D2		MFAP4
		ANO5		C12orf60		DANT2
		CHTF18		ADCY1		RAD52
		MTHFSD		HLA-DRB1		U2AF1L4
		RUBCN		CLDN15		RP11-631N16.2
		SCT		PIGG		MOB3A
		RNF123		ZNF585A		SLC38A5
		ATP11B		DYDC2		DUSP13
		ACOT4		DEF6		PIGO
		EPS8		LEMD1		RP11-499P20.2
		CECR6		MSL2		ADAM22
		PBXIP1		PRR15		SUSD4
		ZNF282		PCSK5		UVSSA
		NEU3		RP13-942N8.1		FGF19
		TRAPPC10		WDR25		IFITM1
		TNS3		RAB4B		JHDM1D-AS1
		PCGF1		GPATCH3		IPO13
		NEDD9		SNX11		MAST2
		ATP8A1		UST		TXNDC11
		REEP6		ZNF264		AC009948.5
		LAMA5		MDP1		RTTN
		BTAF1		XRRA1		SHROOM2
		TSGA10IP		SOGA1		EPPK1
		LYSMD2		CLPB		EPHA2
		VEGFB		FAM234B		TSPYL4
		LINC01759		VWA1		NOL3
		AREL1		ALAD		DYX1C1
		DNAAF3		GNPDA2		ABCC4
		ACTR5		MED23		FAM193B
		KIAA1468		ZNF765		ENOX2
		LINC01473		SS18L1		TSPYL5
		TGFBI		TAP1		KLHL21
		C18orf8		UNC13B		RSPH3
		CHST2		RNF111		TMEM178A
		CNTROB		ZNF236		NAAA
		CDCP1		XRN1		RFX1
		PLA2G3		SDE2		PRRG3
		ARSB		LINC01503		LYSMD1
		KLK10		SPATA2		GPRASP2
		SARDH		AC002310.12		ZNF251
		USP19		FOS		KIAA0430
		RALB		AC005076.5		FAM214B
		TMEM53		MMP11		SLAIN1
		PWWP2B		KIF5A		TTLL7
		NT5DC3		COG6		FAM228B
		TSPAN15		NADSYN1		LMO3
		TMEM220-AS1		CKMT2-AS1		SRRM3
		ANKRD54		PCYT1A		CLASP1
		RBAK		PPM1H		LIFR
		PRODH		MKL2		CHST13
		RAPGEF1		USP6NL		SLC25A21-AS1
		KLF7		C14orf80		ZNF513
		DNAL1		PMEPA1		RFFL
		ITPRIPL1		RFX3		SH3RF1
		OCRL		GDAP2		TRPC1
		ACSF2		RP11-758H9.2		SLC4A8
		SDC3		FRS2		ZBED5-AS1
		C17orf100		PRDM5		PLEKHO2
		CDH8		AP4S1		FOXRED2
		MAST2		SLC29A3		ASH1L-AS1
		CNKSR1		MARK1		DOCK6
		STEAP1		IKBKG		GRAMD1B
		ZYG11B		MYOZ3		C15orf59-AS1
		THRA		KCNMB2-AS1		LYSMD2
		EXOC3-AS1		ARHGAP44		EPB41L1
		RNF169		PRNP		CALN1
		DDIAS		MEG3		PLEKHF2
		CEPT1		DLK1		PI4KA
		RP11-849H4.2		MT2A		TOM1
		ZNF454		LINC00458		PIGQ
		AGAP4		EGR1		EPHX1
		CAMKK2				ITGA2B
		RP11-119B16.2				TMEM87B
		SMAD1				SIL1
		IL17RD				LRRC2
		ACER3				SFMBT1
		TMUB2				NLRP2
		TTC39B				TTC21B
		SYNDIG1				MYPOP
		ST6GALNAC5				ZNF614
		ZNF573				PTCH1
		SLC2A13				MSRA
		FRZB				MYLK
		FKBP15				CWF19L1
		MRAS				CTB-193M12.5
		AXIN2				SLC7A11
		ZNF710				NAA40
		ASTE1				EPHA1-AS1
		KSR1				EPDR1
		RND1				ZNF212
		RP11-259N19.1				UGT3A2
		C1orf115				ZNF726
		FAM111B				TAF5L
		GAREM1				CTD-2147F2.1
		CCDC126				PRKAR2B
		TXNDC16				FAM98C
		GPATCH3				C11orf95
		WNK2				SKIDA1
		FER				EFNB3
		AKNA				ZNF592
		EPPK1				EEPD1
		LOXL1-AS1				ARAF
		C15orf41				MINCR
		GPRIN2				GABRA5
		AP1G1				ASB16-AS1
		POLR1B				KHDRBS2
		FBXO44				PPP1R12B
		CCDC171				IGFBP4
		MPPED2				EFNA1
		PALB2				NHSL1
		SERP2				VTI1A
		SIK3				ZNF548
		STIL				SAP30L
		INPP4A				DCBLD1
		RGP1				STK39
		CTHRC1				NEK8
		FCGRT				SEC24C
		GRINA				ZNF286A
		FOS				TTC33
		MAFG-AS1				PLEKHB1
		PRKG1				DMRTA1
		KIF13A				VLDLR-AS1
		ERC2				TMEM145
		ADCK1				ST3GAL6
		FBXO46				DENND4B
		DCAF1				RWDD2A
		RAB15				ZNF607
		PHF10				NDRG2
		GAS8				ID4
		FIGNL2				PHLDB2
		COL4A5				SCML2
		C8orf58				ATP6AP1L
		GGA3				SLC35G1
		WDR27				TNNT2
		ZNF790-AS1				PRKAG2
		GORASP1				DPYSL4
		KDM7A				RP11-400F19.6
		ARFGAP3				TJP3
		RP11-166P13.4				FBXL19
		ARMC9				GDF3
		ZNF416				PPM1F
		LINC00969				C11orf68
		SFI1				LRP10
		LINC00937				MDM1
		SOS1				HSD11B2
		SLC43A1				CYB5R1
		ZNF337				NXPE3
		FAM26F				C6orf47
		UBXN11				PPP1R37
		RP11-508N22.2				CASP2
		POGLUT1				RBP7
		RP11-294J22.6				ZNF529-AS1
		TMEM108				TTC8
		RAD51D				SLC25A21
		SLC25A42				STAT5B
		SMPD2				PLPP6
		LMCD1				SLC25A42
		TTLL7				KREMEN2
		IFT88				PTPN18
		SCRIB				FAM206A
		ABCA7				C1orf50
		ZBTB48				SLFN12
		MYLPF				STAP2
		RFFL				SREBF1
		NAAA				OSBPL11
		GAS6				ZFAND2A
		BSPRY				GGT7
		CEP128				MEIOC
		DYRK1A				ST6GALNAC3
		C16orf70				ENO3
		ATF7IP2				ZBTB10
		RAB23				NPLOC4
		EPHA2				EME1
		TRIM41				MEGF8
		PPP1R1B				SOS1
		SPR				RP11-457D13.4
		CDK18				SLC39A13
		TMEM145				LMAN2L
		DHX57				VEPH1
		PIK3CA				DARS2
		AKAP10				ACVR2A
		SSH3				GTF2IRD1
		MYOZ1				TMEM135
		CCDC97				ZNF605
		VPS37B				ZCCHC4
		RILPL2				SLC20A2
		PIGG				EIF5A2
		ERCC6L				FIRRE
		GPR137B				SCLT1
		C22orf46				SARNP
		XPNPEP3				SLFN13
		RP11-111M22.2				ETFDH
		MEGF10				ARHGEF16
		PIGN				HLA-DPA1
		AC116614.1				PRPF40B
		ZNF202				DGAT1
		PRKD2				SLC35A2
		CTDSP1				SNHG21
		PKDCC				SOCS3
		VARS2				SSTR2
		CPTP				NTM
		ABR				C11orf71
		ANKRD9				EARS2
		RBM11				SHANK2
		GABRA5				MPP2
		FAM208A				CPE
		GLB1L3				ERCC6L
		SLC25A10				EXOC3
		ZNF692				TMEM108
		FBXO16				SLC39A9
		SRPX				THEM4
		NPAT				OTUD5
		HEMK1				FANCB
		S1PR2				SHCBP1
		XRRA1				SELENBP1
		SEC24A				RIC8B
		ZSCAN32				ANKRD49
		ITCH				ZBTB1
		UTP14A				TDRKH
		PROM1				APPL2
		IGHMBP2				VASN
		EPB41L3				HAUS3
		TFIP11				NETO2
		PICK1				PLXNA1
		PDE5A				MICAL1
		TP53I11				ELK1
		TRIM73				CEP162
		EHBP1				GREB1
		ELL2				IQCK
		BRE				POLE2
		SIN3B				DGCR8
		KRT7				SLC35E4
		MYO5C				CACHD1
		C3orf52				ARHGAP42
		SLC2A1-AS1				ECE1
		ATF7				FLCN
		PHLDA2				TCHP
		ELMOD3				C3orf33
		MB21D2				PINK1
		LRRC14				DCAF17
		SLC15A4				PAQR3
		ZNRF3				PLS1
		LAMA1				CCNE1
		NPHP1				KIAA0100
		SLC20A1				BIK
		ZBTB2				HLA-DOA
		PI4KB				TCL1B
		IGF2R				LNCPRESS2
		SIRT5				PTPRK
		NAPEPLD				AHSP
		CES2				DNAJC16
		LSAMP				SYDE2
		PCDH11X				C16orf58
		SRF				TMEM51
		MOCS3				SKA1
		PRDM4				KDELC1
		ZNF486				HINT3
		RP11-798M19.6				ARHGAP21
		LINC01021				FAM117A
		SNTB2				CASD1
		PANX1				ZNF672
		ELP5				PIP5KL1
		NRDE2				TRAF5
		RP11-499E18.1				SLC26A2
		ECD				ADGRL3
		RP5-1085F17.3				EXOC2
		NCOA2				PPP1R15A
		HSPA1B				RCBTB1
		NMI				FAIM
		TERF2				CCNF
		ALDH16A1				ULK3
		TAF1A				ZNF618
		FGF14-AS2				CEP295
		PLXNB2				PALM3
		ADGRL3				ST7L
		KIF20A				MAP3K4
		REV3L				MGAT4B
		SUSD3				BORCS7
		PLCD1				ZSCAN2
		GK				LMTK3
		DGKZ				TTI1
		ZNF695				HELQ
		RCAN2				THAP6
		MTCL1				DOLPP1
		TRAF5				STARD10
		SLC2A8				RP11-166O4.6
		FAM120C				HERC1
		NR1D2				TUBE1
		SCML2				DDAH1
		POLR1C				CTXN1
		G6PD				RALGAPA1
		CAPRIN2				NARFL
		POT1				TMEM267
		ATL2				UNC13A
		RINT1				SLC30A6
		MFN2				ST6GALNAC4
		ECHDC2				NUTM2A-AS1
		ZCCHC4				TRIML2
		DRAXIN				IGF2R
		SEL1L				PEAK1
		PRSS16				L2HGDH
		KLHL28				ZNF273
		EFNB1				GPSM2
		CXorf38				NID1
		ZNF689				PIGV
		ZNF451				TESC
		SCGB3A2				SLC7A1
		ANKRD37				CTBS
		AP000251.3				TRAPPC12
		DNAJB5				FNDC3B
		PGGT1B				GDPD2
		GPR137				AVL9
		WWOX				SLC25A19
		ECE2				LRRC45
		FGD1				TPP1
		IRF7				FAM114A2
		ERI1				CDC14B
		GALNT12				KLHL36
		ZNF598				DNAJC24
		TINF2				OTUD3
		SOCS7				CLK4
		PPP1R21				PDP2
		PHKG1				ANGEL2
		OSBPL2				PIPOX
		SLC26A6				MAF
		PLXNA1				RCOR2
		NUDT12				BRAF
		ABCF3				DOCK1
		CYB5R4				CGN
		SLC12A2				FAM174A
		PPP2R3A				MOGS
		KHDRBS3				SYTL1
		TAF6L				TMEM131
		FECH				FBXO18
		GDAP2				B4GALT1
		EPHX2				RINL
		XYLT2				PDE6B
		YEATS2				CSPP1
		PRDM5				AHSA2
		SLC35F1				B4GALT2
		ATP23				ELMOD2
		EEF1AKMT1				ERLIN1
		DGCR2				PKN1
		SLITRK4				JAM2
		NADSYN1				VWDE
		MAP4K3				ABHD13
		NECAB3				ZNF516
		POLDIP3				TMEM37
		BCAM				RP3-512B11.3
		ZBED1				MED17
		SLC19A1				BTBD2
		PCYOX1				INTS1
		C1orf210				RHOF
		ANKMY2				TSC1
		ACAD9				PRPF3
		SHTN1				IL17RD
		PKN1				C16orf45
		JAM2				DIS3L
		RPAP1				IP6K1
		GREB1				PABPC3
		PRRT3				AC093323.3
		DOT1L				FAM172A
		SGMS1				MSL3
		TAF13				RP11-798M19.6
		GMEB1				FAM135A
		CYP2U1				ZNF695
		SYTL1				TBC1D14
		SCRN1				MAZ
		DIP2A				ANKS1A
		SLC35A1				D21S2088E
		UBR1				DICER1-AS1
		STK16				C4orf47
		JOSD1				TMEM263
		BOLA3-AS1				GNA13
		WSB2				SH2D3A
		C5orf51				IRX2
		STXBP2
		DYNLL2
		EPC2
		USP36
		CLEC11A
		PTRF
		GTDC1
		HEY2
		FAAP100
		SH3PXD2B
		ABHD13
		VWDE
		MAPK9
		RNGTT
		ZNF267
		PXN
		SLC25A21
		GCFC2
		PTGIS
		MYADM
		NOTCH1
		TRPM4
		UBE2M
		SOWAHC
		TRAPPC11
		VAMP5
		ZC3H7A
		CELF5
		PRRT2
		FUCA1
		EFNB3
		NSUN2
		NTM
		CEP55
		RP11-498P14.5
		KCNK6
		MPP1
		PPIP5K2
		TBC1D20
		TOR2A
		ERVMER34-1
		LDAH
		FTO
		EME1
		P4HTM
		OSBPL11
		NAB2
		RNF38
		VPS16
		EFHD2
		NAF1
		MAGEH1
		RGS12
		ANTXR1
		MCPH1
		PSMD9
		SCAP
		SPAST
		CHMP6
		HERPUD2
		STEAP2
		RECK
		PI4K2B
		MEPCE
		COPG2
		LAD1
		FKBP14
		LRRC8B
		NFKBIL1
		B3GNT7
		HLA-DPA1
		DGCR8
		FNIP1
		GRPEL2
		EXD3
		NIN
		APBA2
		ZNF320
		C2orf40
		DLGAP1
		PTPN14
		TMEM51
		RP11-486G15.2
		DNAJC24
		RTKN
		ARHGAP21
		NFX1
		STRN4
		TMEM39A
		DROSHA
		NPAS1
		DOCK1
		CEP68
		ZNF788
		RLN2
		SH3BGR
		RANBP9
		WDR20
		ZNF629
		KPNA1
		PTK7
		CYB5D2
		NBPF1
		AP1M1
		KMT5C
		ATAD2B
		NT5C2
		MYCL
		ZNF561
		MAP4K1
		SLC29A2
		KATNA1
		COL6A1
		EGLN1
		CHSY1
		NPEPL1
		HS3ST5
		MUC12
		TMEM209
		ARHGAP12
		APEX2
		PGBD1
		SYT14
		KPNA5
		SFMBT1
		AKAP7
		SMYD4
		FAM35A
		JMJD6
		KAT2A
		GNPTG
		UIMC1
		ACBD5
		NUP85
		ZNHIT2
		L2HGDH
		SLX4IP
		MRM3
		CPSF7
		AVL9
		MAPK14
		SLC1A6
		CEP152
		SFXN5
		ARL13B
		PLAGL2
		CCNT1
		NDUFS2
		RAB3GAP1
		ATF3
		PIP4K2A
		FASTKD5
		EXOC1
		MKRN2
		ORAI3
		RNF149
		RP11-545E17.3
		GPRC5C
		CHMP7
		HEATR1
		ASB3
		ZNF140
		RP11-419I17.1
		XXYLT1
		SLC6A8
		MMP15
		PML
		MLYCD
		PPP3CB
		CTD-2186M15.3
		COX15
		ABHD14A
		BEND5
		PGK1
		TMEM43
		KIF18A
		DBT
		MTO1
		CENPT
		UBP1
		BRCC3
		ABCF2
		TELO2
		BET1L
		SLC38A9
		PITPNA
		KLF3
		LRRC45
		DHX32
		HSDL2
		AAK1
		YTHDF1
		PIGW
		TOB1
		ADAL
		CDR2
		CORO1A
		ERLIN2
		IRAK1
		CGN
		MAF
		RFWD3
		DCAF8
		PHYHD1
		METTL12
		DDX25
		NECAP1
		AURKC
		SEC22B
		ZNF430
		MOSPD1
		RABIF
		SULT1A1
		MDM2
		ENPP1
		MFSD14B
		CTSH
		BAK1
		PRKAR1B
		LGALSL
		CUL3
		CSPP1
		MCU
		YIPF1
		ING5
		DNAJC30
		ZBTB24
		AP3M2
		TAOK3
		ZNF821
		CDC7
		DCAF16
		R3HDM2
		TTC9
		RIPK2
		TMEM129
		POLI
		COQ10A
		CPT1C
		SEC24D
		DYNC2LI1
		ADPGK
		NFIB
		DTNB
		RCOR3
		CABIN1
		XPR1
		GTF3C4
		DDX19A
		GFOD2
		CARNMT1
		UGGT2
		KLHDC4
		VGF
		TSC22D3
		KAT6B
		CHERP
		KBTBD3
		GPC2
		RP3-512B11.3
		MAPRE2
		PLAG1
		SATB1
		SLC22A17
		EFHC1
		OMA1
		RASA2
		PLK4
		STX6
		DYNLT3
		B4GAT1
		PECR
		PCTP
		GPKOW
		CEP89
		MOAP1
		ATMIN
		TBL2
		RPUSD1
		CCDC74A
		EAF2
		WIPF2
		GEMIN5
		PSMD5
		PRTFDC1
		LIN7C
		NOP14
		ZNF626
		BCL2L1
		ORC1
		TMEM107
		FTSJ1
		SALL1
		RRAGC
		YKT6
		R3HDM4
		TRIM16
		MSANTD4
		CMTM4
		NBAS
		PDLIM4
		FIG4
		EDEM2
		PPP1R3B
		SCLT1
		SAMD4B
		NF2
		RLF
		TUBGCP4
		CCNT2
		SYNRG
		C9orf72
		NELL2
		SORBS2
		ZC3HAV1
		METTL16
		MSI1
		TMEM179B
		ALG13
		TAPBP
		PRKCZ
		POMGNT1
		SUPT6H
		DNAJC18
		ZNF394
		CTDSPL2
		CDKN1C
		NAV1
		GRIA4
		YTHDF3
		DUS4L
		SACS
		RNF135
		MYO19
		CTSA
		CCND3
		TAF8
		TMEM184C
		ACD
		SPAG5
		STARD4
		TMEM55B
		KDF1
		ZNF74
		ZNF544
		SMG1
		SHOC2
		ERCC2
		LMBR1L
		LINGO1
		TENM3
		SSBP3
		UMAD1
		GAA
		TMEM52
		KTI12
		RIMS2
		GSS
		ATP6V1B2
		MIOS
		SPTLC2
		LCOR
		STC2
		ZNF512
		ANKHD1
		CYB5R2
		LINC00667
		SLC25A46
		CMIP
		APTR
		RYK
		TMEM50B
		CBX6
		YTHDC2
		CLP1
		HELZ
		HMGXB3
		THAP5
		RGS14
		NEFL
		ANLN
		MED29
		DIDO1
		SENP5
		HIST1H2BH
		ARL5B
		PUDP
		TP53BP1
		DLG1
		XRCC4
		DSC2
		CCDC174
		UBAP1
		KDM6A
		TRPC4AP
		TAF1B
		TRIOBP
		RGMA
		C14orf37
		PCGF3
		PCDH1
		CRIP3
		PIP5K1A
		CDC27
		SPA17
		PNPLA8
		MRNIP
		PELI1
		HTRA2
		LDHA
		KIF3A
		PARD3
		KDM2B
		KHSRP
		KANSL2
		PTPN13
		PLPP3
		PROCR
		TSPAN14
		MGA
		MLX
		KMT2C
		EXOSC2
		NEPRO
		PLEKHG4B
		TP53TG1
		ATG4D
		SUPT7L
		WDR48
		ARHGEF9
		FBXO28
		C1orf27
		POM121C
		NRXN1
		UGT8
		TRIM56
		KIDINS220
		GDPD2
		CTTNBP2NL
		TRIM2
		TCEAL3
		SORL1
		ROBO1
		MED22
		TOMM70
		CASC4
		COX19
		CREBBP
		TRMT1L
		AIP
		SPTSSB
		TNIP2
		TAF2
		NEK1
		TRMT1
		AGRN
		MRPL30
		RNF214
		TAMM41
		SNX4
		NAPG
		COQ10B
		ARFIP1
		BTBD10
		ERRFI1
		POLR2A
		SNAPC2
		PAM
		C11orf24
		KCNS3
		CD55
		AGL
		CAMKMT
		CCDC28A
		ZFP14
		NOL8
		RBM4B
		MASTL
		MTMR4
		NSUN7
		ZFHX2
		PPP1R14A
		ERC1
		SPOP
		TBL3
		MGAT2
		C8orf88
		LRRC40
		NR2C2AP
		FOXP1
		PHKB
		RIMKLB
		GATAD2A
		MED14
		TNFRSF1A
		INTS8
		MFHAS1
		CRNDE
		RP11-568A7.4
		DDX56
		STXBP3
		C7orf49
		POGK
		CLDN12
		IRF2BP2
		EPHA1
		STMN3
		DNAJB9
		GINS1
		ZNF75A
		PSME4
		ETFRF1
		PARD6B
		RMND1
		COMMD9
		TATDN3
		FRAS1
		PSTK
		TMEM181
		MAP7D1
		CXCL6
		DDX23
		EIF2B4
		NEK2
		PARD6A
		ZNF680
		LDLR
		ADAM17
		MED8
		IGSF8
		SIN3A
		ASCC1
		CBX2
		ATAD2
		LMNA
		VAMP3
		CARS2
		APBB2
		MAP3K11
		WDR59
		LIG1
		NEIL2
		QRICH1
		YPEL1
		GALNT1
		TMEM246
		S100PBP
		DAZAP2
		CCNK
		FEM1B
		CEP290
		GALE
		JAKMIP2
		UXS1
		TAF9B
		TGDS
		XPNPEP1
		SLC5A3
		CTTNBP2
		CAPG
		LINC01224
		CD47
		SLC16A3
		JUP
		MALAT1
