# Supplementary material for: Single-Cell Profiling Identifies Key Pathways Expressed by iPSCs Cultured in Different Commercial Media
Source: iScience. 2018 Aug 23;7:30–9. doi: 10.1016/j.isci.2018.08.016 (PMC6135898; doi:10.1016/j.isci.2018.08.016)
Supplement: Table S2. Comparative Summary of Levels of Expression of Key Genes Involved in Pluripotency and Metabolism in StemFlex and TeSR-E8 Media (Pluripotency, Proliferation and Survival, Metabolism), Related to Figures 3, S5, and S6 [file mmc3.xlsx]

## Sheet: pluripotency
Percentage of cells expressing markers associated with pluripotency and metabolic regulation
	TESR-E8	StemFlex		Function
Core pluripotency factors
POU5F1	89.3354	91.0005
NANOG	18.1273	19.5077
SOX2	73.2874	75.9125
Naive pluripotency markers
SALL4	22.809	24.118		regulates OCT4 expression, OCT4 binding
ZFP42/REX1	22.1074	23.1654		regulates OCT4 expression, OCT4 binding
CDH1	19.2499	20.4831		Control of epithelial-to-mesenchymal transition
TCL1B	2.66616	3.23859
DPPA2	2.58962	2.72803
LIFR	2.43654	2.45371
PRDM14	2.30897	2.59849		Antagonizing FGFR-mediated signalling, represses gene expression via association with PRC2
UTF1	2.23243	2.68231		regulates OCT4 expression, OCT4 binding
POU3F1	2.20691	1.86695
IL6ST/CD130	1.18638	1.5088
DPPA5	0.854701	0.822983		NANOG turnover
KLF4	0.70162	0.967767
NR5A2/LRH1	0.688863	0.777261		stimulates OCT-4 expression, OCT4 binding, cholesterol metabolism
CD7	0.62508	0.7163
KLF5	0.331675	0.342909		regulates OCT4 expression, OCT4 binding
TFCP2L1	0.204108	0.297188
TCL1A	0.178594	0.121923
DPPA3/ STELLA	0.0892971	0.144784
Transition from naive to primed state
OTX2	18.931	20.9251		regulates OCT4 expression, OCT4 binding
FOXD3	2.5641	3.0176		regulates OCT4 expression, OCT4 binding
FGF4	0.127567	0.114303		regulates OCT4 expression, OCT4 binding
Others
CD9	60.5	63.1		Additional genes encoding cell surface proteins known to be expressed in pluripotent stem cells as described in O’Brien et al, Stem Cells 2017
DGS2	28.2	29.8
NLGN4X	22.3	23.2
F11R	15.9	17.3
CDH3	11.6	12
PCDH1	10.8	10.8
CDCP1	2.7	2.7

## Sheet: proliferation and survival
	TESR-E8	StemFlex		Function
Inhibition of BMP signalling
GDF3	4.12042	4.32828
NODAL	0.956755	1.26495
NOG	0.127567	0.137164
Inhibition of Nodal signalling
LEFTY1	3.06162	3.45195
LEFTY2	1.7094	2.11842
Regulation of STAT3 signalling
GRB7	5.58745	6.69054
LIFR	2.43654	2.45371
GBX2	2.21967	2.17176
KIT/CD117	1.95178	2.37751
IL6ST	1.18638	1.5088
Regulation of NF-kB activity
LCK	20.5638	22.9444
COMMD3	4.17145	3.82534
Regulation of PI3K/Akt signalling
PODXL	50.5932	53.3796
REST	30.4886	31.9896
PTEN	13.5094	15.8348
Regulation of retinoic acid-mediated signalling
NR6A1	61.9084	64.1622		repression of OCT4 expression upon RA-induced differentiation, germ cell development
CRABP2	50.4529	54.7131
Regulation of Wnt signalling
SFRP2	78.1477	79.6921
TCF3	15.4229	17.5874
de novo DNA methylation
DNMT3B	41.6635	45.2869
Cell proliferation
DPPA2	2.58962	2.72803
CXCL5	1.47978	1.27257		Control of epithelial-to-mesenchymal transition
FGF4	0.127567	0.114303
Maintenance of pluripotency
THAP11/RONIN	21.4568	23.1578
CDH1	19.2499	20.4831
SDC2/CD362	29.2767	31.2962
p53-mediated proliferation and survival
IFITM2	54.1906	56.9001
REST	30.4886	31.9896
PTEN	13.5094	15.8348
TRIM22	2.79372	3.0938
IFITM1	1.42875	1.40212
KLF4	0.70162	0.967767

## Sheet: metabolism
	TESR-E8	StemFlex		Function
Metabolism
BRIX1	51.231	53.3415		ribosomal large subunit assembly
GAL	49.1134	52.0155
IDO1	17.1961	18.9743		tryptophan metabolism
HESX1	11.1877	12.8172		pituitary development
SEMA3A	8.54701	9.00709
SCT	1.51805	1.77551		Regulation of body water homeostasis
PFKFB2	1.49254	1.48594		Control of glycolysis
FPGT	1.33946	1.20399		Turnover of glycoproteins and glycolipids
CHST13	2.06659	2.34702		Glycosaminoglycan metabolism
DOPEY1	1.73492	1.65359		Protein trafficking between Golgi and early endosomes
FICD/HYPE	2.62789	2.96426		Refolding misfolded proteins, maintenance of the ER homeostasis
ATP8A1	1.78594	2.17176		Vesicle formation, uptake of lipid signalling molecules
ZNF571	1.16086	1.29544		Putative transcriptional regulator
TMEM35A	2.34724	2.37751		Putative role in neurite outgrowth
TMEM220-AS1	2.9468	3.04808		Long non-coding RNA, unknown function
RP11-95D17.1	1.3267	1.85171		Unknown function
