# Supplementary material for: Single-Cell Profiling Identifies Key Pathways Expressed by iPSCs Cultured in Different Commercial Media
Source: iScience. 2018 Aug 23;7:30–9. doi: 10.1016/j.isci.2018.08.016 (PMC6135898; doi:10.1016/j.isci.2018.08.016)
Supplement: Table S3. Pathway Analysis Subpopulations, Related to Figures 3 and S7–S9 [file mmc4.xlsx]

## Sheet: Sheet1
Table S3. Upregulated pluripotency pathways in subpopulations 1 and 2 compared to subpopulation 3.
Pathway	p.adjust	Upregulated genes
WAB00450SF
Transcriptional regulation of pluripotent stem cells	1.4083e-05	POU5F1/TDGF1/POLR2E/DPPA4/POLR2L/POLR2J/POLR2F/POLR2I/SOX2/POLR2H/POLR2K/POLR2G/NR6A1/LIN28A/POLR2C/PBX1/ZSCAN10/POLR2D/POLR2B/NANOG/SALL4/EPHA1/SMAD2/STAT3/SMAD4
POU5F1 (OCT4), SOX2, NANOG activate genes related to proliferation	0.0162571	POU5F1/TDGF1/DPPA4/SOX2/NR6A1/NANOG/SALL4/EPHA1/STAT3
WAB00450E8
Transcriptional regulation of pluripotent stem cells	4.5956e-05	POU5F1/TDGF1/POLR2E/DPPA4/POLR2H/SOX2/POLR2K/POLR2J/POLR2I/POLR2L/POLR2G/POLR2F/NR6A1/LIN28A/POLR2C/PBX1/ZSCAN10/POLR2D/NANOG/POLR2B/SALL4
RUNX1 regulates transcription of genes involved in differentiation of HSCs	6.22002e-05	H2AFZ/H3F3A/RPS27A/H3F3B/UBB/PSMA7/UBA52/PSMB1/PSMA4/PSMB6/PSMA3/HIST1H4C/PSMB2/PSMB5/SEM1/H2AFV/PSMD7/PSMB3/UBC/PSMA1/PSMA5/PSMB7/PSMA2/PSMD8/PSMC5/PSMD14/PSMB4/PSMD4/PSMC4/PSMD2/PSMD11/PSME2/PSMC6/PSMD6/PSMC3/PSMC2/PSMC1/PSMD3/PSMD1/PSMD12/H2AFX/MNAT1/PSME1/PSMD13/H2AFJ/CCNH/KMT2A/PSMF1/CDK7/PSMD10/PSME3/PSMB8/TCF3
WAB0069SF
Transcriptional regulation of pluripotent stem cells	2.1916e-05	POU5F1/TDGF1/POLR2E/SOX2/DPPA4/POLR2H/POLR2I/POLR2K/POLR2J/POLR2L/POLR2F/POLR2G/LIN28A/NR6A1/POLR2C/PBX1/ZSCAN10/POLR2D/NANOG/SALL4/POLR2B/SMAD2/STAT3/EPHA1
POU5F1 (OCT4), SOX2, NANOG activate genes related to proliferation	0.0107847	POU5F1/TDGF1/SOX2/DPPA4/NR6A1/NANOG/SALL4/STAT3/EPHA1
WAB0069E8
Transcriptional regulation of pluripotent stem cells	7.70632e-06	POU5F1/TDGF1/DPPA4/SOX2/POLR2I/POLR2E/POLR2F/POLR2K/POLR2H/POLR2L/POLR2G/POLR2J/NR6A1/LIN28A/POLR2C/PBX1/ZSCAN10/POLR2D/NANOG/POLR2B/SMAD2/SALL4/EPHA1
RUNX1 regulates transcription of genes involved in differentiation of HSCs	0.000209194	UBB/H2AFZ/RPS27A/H3F3A/UBA52/PSMA4/PSMA7/PSMB1/H3F3B/PSMA3/PSMB5/PSMB6/PSMD7/SEM1/PSMB2/PSMA1/HIST1H4C/UBC/H2AFV/PSMB3/PSMA5/PSMA2/PSMB7/PSMD4/PSMD8/PSMC5/PSMD14/PSMB4/PSMC4/PSMD1/PSMD6/PSMC2/PSMD11/PSMD2/PSMC6/PSME2/PSMC3/PSMC1/PSMD3/PSMD12/PSMD13/H2AFJ/H2AFX/MNAT1/CCNH/PSME1/PSME3/PSMF1/CDK7/TCF3/PSMD10/PSMB8/KMT2A/YAP1
POU5F1 (OCT4), SOX2, NANOG activate genes related to proliferation	0.0194293	POU5F1/TDGF1/DPPA4/SOX2/NR6A1/NANOG/SALL4/EPHA1
