# Supplementary material for: Single-Cell Profiling Identifies Key Pathways Expressed by iPSCs Cultured in Different Commercial Media
Source: iScience. 2018 Aug 23;7:30–9. doi: 10.1016/j.isci.2018.08.016 (PMC6135898; doi:10.1016/j.isci.2018.08.016)
Supplement: Table S4. Comparing Subpopulations between Four Samples (Same Cell Line or Different Cell Lines) by a Machine Learning Classification Approach, Related to Figures 3 and S7–S9 [file mmc5.xlsx]

## Sheet: Sheet1
Table S4. Comparing subpopulations between four different samples (two cell lines in two media).
Same cell line two media	WAB0450SF_S1	WAB0450SF_S2	WAB0450SF_S3
WAB00450E8_S1*	60.7**	76.0511	54.741
WAB00450E8_S2	72.0795	0.225225	0.293255
WAB00450E8_S3	0.0546747	20.5706	98.3382
Same cell line two media	WAB0069SF_S1	WAB0069SF_S2	WAB0069SF_S3
WAB00069E8_S1	95.0332	5.95415	0
WAB00069E8_S2	3.05445	82.22	100
WAB00069E8_S3	0	12.1227	99.2
Different cell lines two media	WAB0069SF_S1	WAB0069SF_S2	WAB0069SF_S3
WAB00450E8_S1	95.7536	2.36486	0.293255
WAB00450E8_S2	7.07126	83.6712	99.5112
WAB00450E8_S3	0	15.2402	97.8495
*S means subpopulation
**For each comparison between two subpopulations, the numbers is the percent of cells in the target subpopulation that are in the same class with the cells in the original subpopulation.
