# Supplementary material for: Single-Cell Profiling Identifies Key Pathways Expressed by iPSCs Cultured in Different Commercial Media
Source: iScience. 2018 Aug 23;7:30–9. doi: 10.1016/j.isci.2018.08.016 (PMC6135898; doi:10.1016/j.isci.2018.08.016)
Supplement: Table S5. Percent Positive Cells by Subpopulations, Related to Figures 3 and S7–S9 [file mmc6.xlsx]

## Sheet: Table S6_Percent_Positive
Table S5. Percent of cells expressing known pluripotency markers split by subpopulations.
	WAB0450E8_S1	WAB0450E8_S2	WAB0450E8_S3	WAB0450SF_S1	WAB0450SF_S2	WAB0450SF_S3	WAB0069E8_S1	WAB0069E8_S2	WAB0069E8_S3	WAB0069SF_S1	WAB0069SF_S2	WAB0069SF_S3
POU5F1	83.4336	97.5225	98.2405	93.1758	80.3538	97.9931	83.8645	95.1014	99.6	96.6179	83.6428	100
SFRP2	68.5621	88.4009	94.4282	83.7493	61.825	96.0436	67.8088	89.8565	98.8	87.9358	64.0141	98.806
SOX2	65.1176	77.4775	86.8035	78.3059	66.4339	87.5573	67.2908	81.4943	93.6	82.2524	61.1848	94.3284
NR6A1	59.9781	68.3559	79.7654	60.6479	51.1173	77.4656	54.2231	65.0668	80.4	70.4324	61.008	85.6716
CRABP2	49.918	62.0495	70.3812	50.9825	45.1117	59.633	42.0717	51.8555	58.8	65.1674	49.7347	76.7164
PODXL	47.8403	65.6532	74.7801	49.23	37.7561	64.0482	39.3625	53.3399	74.8	64.749	48.3643	81.194
IFITM2	45.8721	68.4685	72.7273	57.8864	38.8734	73.2798	45.5378	59.6239	82	67.4686	44.4739	69.5522
BRIX1	42.4276	59.6847	75.6598	54.6999	33.2402	74.5413	39.6414	61.8506	82.8	62.3082	37.6216	85.9701
GAL	37.5615	58.5586	73.0205	53.983	33.9851	72.8784	40.1195	58.5354	81.6	59.484	35.4996	84.4776
DNMT3B	34.6091	49.4369	64.2229	45.1142	32.2626	62.7867	31.3546	49.8268	72.4	51.325	31.8302	78.806
REST	24.6583	37.0495	49.8534	30.6691	21.4618	45.5275	24.5817	35.0816	45.6	36.9596	23.8727	56.1194
ZFP42	21.7605	35.5856	52.4927	19.1981	13.7803	22.4771	13.9044	21.3261	24	35.0767	18.8329	58.806
SDC2	19.3002	34.009	42.2287	31.4657	22.2998	47.2477	24.9801	36.4671	52.8	34.8326	19.4518	53.7313
SALL4	18.8628	25.3378	37.2434	23.367	16.2942	33.5436	19.1235	25.0866	41.6	27.5802	17.595	48.0597
OTX2	17.988	20.2703	23.1672	20.7116	19.1806	23.2798	18.4064	18.5057	24	22.5593	16.5782	37.6119
CDH1	16.3477	23.536	30.7918	17.658	14.1527	26.8922	15.0996	21.2766	34.8	25.1743	16.9761	42.9851
NANOG	15.7463	25.3378	37.2434	16.8879	9.86965	29.3005	10.996	20.5344	36	25.2789	14.4562	44.4776
THAP11	14.4888	27.1396	42.2287	23.5263	12.6629	36.5826	14.8207	27.4617	42	27.1618	13.7047	45.9701
LCK	12.7392	24.5495	43.1085	23.3935	12.8026	36.6399	14.1833	27.6101	40	27.1618	12.9089	43.2836
HESX1	11.8097	12.2748	18.4751	10.9134	9.72998	16.7431	7.76892	12.4196	17.2	14.9233	10.0354	34.3284
TCF3	11.8097	18.2432	25.2199	17.5783	10.4749	25.8601	11.2351	18.951	32	21.1646	10.9637	34.3284
IDO1	11.6457	14.1892	22.2874	19.9947	17.0857	29.1284	15.2191	22.9589	34.8	16.7713	12.2016	31.3433
PTEN	11.5364	17.1171	24.0469	15.0027	10.149	22.1904	9.92032	15.141	23.6	18.7238	11.008	36.4179
GRB7	5.95954	6.41892	10.2639	5.8683	3.8175	8.60092	4.0239	5.59129	9.2	9.06555	4.81874	16.7164
SEMA3A	5.30344	9.90991	14.6628	9.18747	4.98138	13.9908	6.05578	11.6279	19.2	9.51883	5.96817	22.9851
COMMD3	3.28048	4.16667	7.62463	3.21296	2.51397	5.84862	3.34661	4.94805	8	4.88145	2.5641	8.0597
TMEM220-AS1	2.62438	4.95495	7.33138	2.28359	1.35009	4.30046	1.4741	3.16675	5.2	4.49791	2.65252	6.26866
PRDM14	2.40569	2.13964	2.34604	2.41636	2.04842	3.49771	2.3506	2.32558	1.6	2.7894	1.98939	5.97015
FOXD3	2.13231	3.94144	5.8651	2.57568	1.53631	3.7844	1.4741	2.91935	4.4	4.60251	1.85676	7.76119
TCL1B	2.07764	5.29279	4.69208	2.07116	1.02421	3.55505	1.87251	2.62246	3.2	5.92748	3.00619	7.46269
TRIM22	1.96829	3.37838	3.22581	3.15985	2.42086	4.47248	2.23108	3.31519	7.6	2.96374	1.98939	8.0597
FICD	1.96829	2.47748	3.81232	2.89432	1.53631	4.41514	2.39044	2.82039	7.2	3.87029	1.72414	5.97015
LIFR	1.85894	2.81532	5.8651	2.07116	1.81564	3.49771	1.99203	2.77091	2.4	2.82427	1.81256	6.56716
DOPEY1	1.85894	2.7027	3.81232	1.5932	1.21043	2.40826	1.11554	1.68234	1.2	1.95258	1.10522	2.38806
GDF3	1.80426	5.06757	11.437	3.85024	1.76909	9.11697	2.70916	5.64077	9.6	4.77685	1.90097	13.7313
RP11-95D17.1	1.69492	1.91441	3.81232	1.9915	1.25698	1.8922	0.796813	1.03909	0.8	2.19665	1.5473	2.98507
TMEM35A	1.69492	2.13964	3.51906	2.17738	1.72253	3.66972	2.11155	2.86987	4.4	2.61506	1.59151	5.37313
UTF1	1.69492	3.71622	5.8651	2.15082	1.21043	3.21101	1.11554	2.5235	4.8	3.9749	2.29885	6.86567
KIT	1.64024	2.59009	3.51906	2.17738	1.35009	4.30046	1.59363	2.0287	2.8	2.64993	1.63572	3.8806
IFITM1	1.58557	3.26577	3.22581	0.637281	0.418994	1.20413	0.63745	1.18753	1.2	2.51046	1.5473	6.86567
PFKFB2	1.47622	2.25225	1.17302	1.64631	1.02421	2.00688	1.15538	1.48441	2.8	1.67364	0.618921	4.1791
POU3F1	1.42154	3.49099	4.98534	1.69942	1.16387	2.69495	1.67331	2.22662	4.8	2.71967	1.0168	2.38806
SCT	1.42154	1.8018	1.46628	1.51354	1.16387	2.06422	1.51394	1.38545	2.4	2.23152	1.72414	3.58209
LEFTY1	1.36687	2.47748	4.69208	3.69092	1.72253	7.91284	2.03187	5.14597	8.8	2.894	0.884173	10.7463
DPPA2	1.36687	4.39189	6.74487	2.20393	0.837989	4.75917	1.23506	3.31519	7.2	4.0795	1.67993	5.67164
CHST13	1.25752	2.7027	2.6393	2.20393	1.30354	3.7844	1.59363	2.47402	6.4	2.99861	1.32626	4.47761
ATP8A1	1.20284	2.25225	2.93255	1.91184	1.4432	2.92431	1.43426	1.97922	4.8	2.894	1.45889	4.47761
ZNF571	1.14817	1.68919	2.05279	1.1418	0.465549	2.35092	0.63745	1.33597	2	1.63877	0.884173	2.68657
CXCL5	1.03882	1.01351	1.75953	1.38078	0.884544	2.23624	1.35458	2.22662	1.2	1.25523	0.66313	1.79104
GBX2	0.984144	1.8018	1.75953	2.81466	1.30354	3.72706	2.39044	2.96883	5.6	1.81311	1.06101	2.98507
NODAL	0.92947	1.01351	2.93255	0.770048	0.325885	2.12156	0.239044	1.13805	4	1.56904	0.486295	11.0448
FPGT	0.874795	2.36486	2.05279	1.16835	0.791434	1.6055	0.956175	1.58337	2	1.3947	0.795756	3.28358
IL6ST	0.874795	0.563063	2.34604	1.30112	1.07076	2.06422	1.19522	1.28649	3.2	1.98745	0.839965	4.1791
LEFTY2	0.82012	1.68919	3.22581	2.23048	1.30354	4.01376	1.15538	2.37506	6.4	2.12692	0.839965	4.77612
KLF4	0.710771	0.788288	1.75953	1.1949	0.791434	1.14679	0.478088	0.593765	2	0.941423	0.707339	0.597015
DPPA5	0.546747	1.35135	1.17302	0.982475	0.465549	1.20413	0.63745	0.989609	2	0.83682	0.353669	2.38806
CD7	0.492072	0.563063	0.58651	0.823155	0.651769	0.630734	0.677291	0.692726	0.8	0.627615	0.66313	1.49254
TCL1A	0.328048	0.788288	0.293255	0	0	0.172018	0	0	0	0.27894	0.0442087	1.19403
KLF5	0.273373	0.45045	0.293255	0.424854	0.0931099	0.401376	0.398406	0.247402	0.4	0.348675	0.309461	0.895522
NR5A2	0.218699	1.12613	1.46628	0.770048	0.465549	1.49083	0.358566	0.890648	3.2	0.906555	0.265252	1.49254
TFCP2L1	0.109349	0.225225	0.293255	0.265534	0.18622	0.688073	0.199203	0.197922	0.8	0.27894	0.0884173	0.895522
FGF4	0.109349	0.112613	0.293255	0.23898	0.0465549	0.0573395	0.119522	0.148441	0	0.104603	0.0442087	0
DPPA3	0.0546747	0	0.293255	0.23898	0.139665	0.114679	0.119522	0.0494805	0.4	0.104603	0.0442087	0.298507
NOG	0.0546747	0.112613	0.293255	0.106213	0.0465549	0.286697	0.119522	0.197922	0	0.13947	0.132626	0.298507
Average expression	12.5726	17.3775	21.6688	15.2997	11.259	20.2166	12.0387	16.6154	22.4563	17.9464	12.0766	25.5737
