# Supplementary material for: Single-Cell Profiling Identifies Key Pathways Expressed by iPSCs Cultured in Different Commercial Media
Source: iScience. 2018 Aug 23;7:30–9. doi: 10.1016/j.isci.2018.08.016 (PMC6135898; doi:10.1016/j.isci.2018.08.016)
Supplement: Table S6. Pathway Enrichment and Gene Markers, Related to Figures 3 and S7–S9 [file mmc7.xlsx]

## Sheet: TableS6_PathwayEnrichment
	Table S6. Functional pathway analysis for gene markers of each subpopulation.
	PathwayEnrichmentInCluster1	pValue_Cluster1	FDR_Cluster1	GenesInPathway_Cluster1		PathwayEnrichmentInCluster2	pValue_Cluster2	FDR_Cluster2	GenesInPathway_Cluster2		PathwayEnrichmentInCluster3	pValue_Cluster3	FDR_Cluster3	GenesInPathway_Cluster3
	L13a-mediated translational silencing of Ceruloplasmin expression	1.11e-16	8.99e-15	EIF4A2;EIF4A1;ARL6IP1;RPL31;RPLP1;RPL34;RPLP0;RPL36A;RPS14;RPS15A;RPS19;RPL18A;EIF4H;RPL37;RPL39;RPL17;RPS13;EIF4B;EIF2A;RPL41;ATP6V0E1;RPL21;RPS8;RPL13A;RPL35A;RPL23A;RPS25;RPS28;EIF2S3;RPS27;RPS29;RPL37A;RPL24;EIF3H;RPS20;EIF3E;PABPC1;EIF3D;EIF3A;EIF4G1		L13a-mediated translational silencing of Ceruloplasmin expression	9.32e-06	0.00213664	EIF4A2;RPS27;RPL31;RPL36A;EIF3A;EIF4B		Formation of a pool of free 40S subunits	1.11e-16	3.66e-15	RPL4;RPL5;RPL30;RPL3;RPL32;ARL6IP1;RPL31;RPL34;RRP1;RPL8;RPL10A;RPL9;RPL6;RPL7;RPS15;RPS14;RPS17;RPS16;RPS19;RPL18A;RPS18;RPL36AL;RPL36;RPL35;RPL38;RPL37;RPS11;RPL39;RPS10;RPS13;RPS12;RPS9;ATP6V0E1;RPS7;RPL21;RPS8;EIF1AX;RPS5;RPL23;RPS6;RPL22;RPSA;RPL24;RPL27;RPL26;RPL29;RPL28;UBA52;RPL39L;RPL41;RPS26;RPS25;RPS28;RPS27;RPS29;RPL27A;RPS20;RPS21;RPS24;RPS23;RPLP1;RPLP0;RPS4X;RPL7A;RPLP2;RPL13A;RPS3…
	GTP hydrolysis and joining of the 60S ribosomal subunit	1.11e-16	8.99e-15	EIF4A2;EIF4A1;ARL6IP1;RPL31;RPLP1;RPL34;RPLP0;RPL36A;RPS14;RPS15A;RPS19;RPL18A;EIF4H;RPL37;RPL39;RPL17;RPS13;EIF4B;EIF2A;EIF5B;RPL41;ATP6V0E1;RPL21;RPS8;RPL13A;RPL35A;RPL23A;RPS25;RPS28;EIF2S3;RPS27;RPS29;RPL37A;RPL24;EIF3H;RPS20;EIF3E;EIF3D;EIF3A;EIF4G1		GTP hydrolysis and joining of the 60S ribosomal subunit	1.18e-05	0.00213664	EIF4A2;RPS27;RPL31;RPL36A;EIF3A;EIF4B		L13a-mediated translational silencing of Ceruloplasmin expression	1.11e-16	3.66e-15	RPL4;EIF4A2;RPL5;EIF4A1;RPL30;RPL3;RPL32;ARL6IP1;RPL31;RPL34;RRP1;RPL8;RPL10A;RPL9;RPL6;RPL7;RPS15;RPS14;RPS17;RPS16;RPS19;RPL18A;RPS18;RPL36AL;RPL36;RPL35;RPL38;RPL37;RPS11;RPL39;RPS10;RPS13;RPS12;EIF2A;RPS9;ATP6V0E1;RPS7;RPL21;RPS8;EIF1AX;RPS5;RPL23;RPS6;RPL22;RPSA;RPL24;RPL27;RPL26;RPL29;RPL28;UBA52;RPL39L;RPL41;EIF2S2;EIF2S1;RPS26;RPS25;RPS28;EIF2S3;RPS27;RPS29;RPL27A;RPS20;RPS21;RPS24;EIF4G1…
	Nonsense Mediated Decay (NMD) independent of the Exon Junction Complex (EJC)	1.11e-16	8.99e-15	ARL6IP1;RPL31;RPLP1;RPL34;RPLP0;RPL36A;RPS14;RPS15A;RPS19;RPL18A;RPL37;RPL39;RPL17;RPS13;RPL41;ATP6V0E1;RPL21;RPS8;RPL13A;RPL35A;RPL23A;RPS25;RPS28;RPS27;RPS29;RPL37A;RPL24;RPS20;ETF1;PABPC1;EIF4G1		Cap-dependent Translation Initiation	1.96e-05	0.00213664	EIF4A2;RPS27;RPL31;RPL36A;EIF3A;EIF4B		Nonsense Mediated Decay (NMD) independent of the Exon Junction Complex (EJC)	1.11e-16	3.66e-15	RPL4;RPL5;RPL30;RPL3;RPL32;ARL6IP1;RPL31;RPLP1;RPL34;RRP1;RPLP0;RPL10A;RPL8;RPL9;RPL6;RPL7;RPS15;RPS4X;RPS14;RPL7A;RPS17;RPS16;RPS19;RPL18A;RPS18;RPL36AL;RPL36;RPLP2;RPL35;RPL38;RPL37;RPS11;RPL39;RPS10;RPS13;RPS12;RPS9;ATP6V0E1;RPS7;RPL21;RPS8;NCBP2;RPS5;RPL23;RPS6;RPL22;RPL13A;RPS3A;RPSA;RPL37A;RPL24;RPL27;ETF1;PABPC1;RPL26;RPL29;UBA52;RPL28;RPL10;RPL12;RPL11;RPL36A;RPS27L;GSPT1;RPS15A;RPL14;RPS…
	Formation of a pool of free 40S subunits	1.11e-16	8.99e-15	ARL6IP1;RPL31;RPLP1;RPL34;RPLP0;RPL36A;RPS14;RPS15A;RPS19;RPL18A;RPL37;RPL39;RPL17;RPS13;RPL41;ATP6V0E1;RPL21;RPS8;RPL13A;RPL35A;RPL23A;RPS25;RPS28;RPS27;RPS29;RPL37A;RPL24;EIF3H;RPS20;EIF3E;EIF3D;EIF3A		Eukaryotic Translation Initiation	1.96e-05	0.00213664	EIF4A2;RPS27;RPL31;RPL36A;EIF3A;EIF4B		Formation of the ternary complex, and subsequently, the 43S complex	1.11e-16	3.66e-15	ARL6IP1;RPS15;RPS4X;RPS14;RPS17;RPS16;RPS19;RPS18;RPS11;RPS10;RPS13;RPS12;EIF2A;RPS9;RPS7;RPS8;EIF1AX;RPS5;RPS6;RPS3A;RPSA;RPS27L;RPS15A;RPS3;RPS2;RPS27A;EIF2S2;EIF2S1;RPS26;RPS25;RPS28;EIF3M;EIF2S3;RPS27;EIF3K;RPS29;EIF3L;EIF3I;EIF3J;EIF3G;EIF3H;RPS20;EIF3E;FAU;EIF3F;EIF3D;RPS21;EIF3A;RPS24;RPS23
	Nonsense-Mediated Decay (NMD)	1.11e-16	8.99e-15	ARL6IP1;RPL31;RPLP1;RPL34;RPLP0;RPL36A;RPS14;RPS15A;RPS19;RPL18A;RPL37;RPL39;RPL17;RPS13;RPL41;ATP6V0E1;RPL21;RPS8;RPL13A;RPL35A;UPF3B;RPL23A;UPF3A;PNRC2;RPS25;RPS28;RPS27;RPS29;RPL37A;RPL24;RPS20;ETF1;PABPC1;EIF4G1		RNA Polymerase I Transcription Initiation	7.91e-05	0.00687875	TAF1D;POLR1D;CHD4;MTA3;GTF2H5		GTP hydrolysis and joining of the 60S ribosomal subunit	1.11e-16	3.66e-15	RPL4;EIF4A2;RPL5;EIF4A1;RPL30;RPL3;RPL32;ARL6IP1;RPL31;RPL34;RRP1;RPL8;RPL10A;RPL9;RPL6;RPL7;RPS15;RPS14;RPS17;RPS16;RPS19;RPL18A;RPS18;RPL36AL;RPL36;RPL35;RPL38;RPL37;RPS11;RPL39;RPS10;RPS13;RPS12;EIF2A;RPS9;ATP6V0E1;RPS7;RPL21;RPS8;EIF1AX;RPS5;RPL23;RPS6;RPL22;RPSA;RPL24;RPL27;RPL26;RPL29;RPL28;UBA52;RPL39L;RPL41;EIF2S2;EIF2S1;RPS26;RPS25;RPS28;EIF2S3;EIF5;RPS27;RPS29;RPL27A;RPS20;RPS21;RPS24;E…
	Nonsense Mediated Decay (NMD) enhanced by the Exon Junction Complex (EJC)	1.11e-16	8.99e-15	ARL6IP1;RPL31;RPLP1;RPL34;RPLP0;RPL36A;RPS14;RPS15A;RPS19;RPL18A;RPL37;RPL39;RPL17;RPS13;RPL41;ATP6V0E1;RPL21;RPS8;RPL13A;RPL35A;UPF3B;RPL23A;UPF3A;PNRC2;RPS25;RPS28;RPS27;RPS29;RPL37A;RPL24;RPS20;ETF1;PABPC1;EIF4G1		Translation initiation complex formation	0.00023	0.0129129	EIF4A2;RPS27;EIF3A;EIF4B		Peptide chain elongation	1.11e-16	3.66e-15	RPL4;RPL5;RPL30;RPL3;RPL32;ARL6IP1;RPL31;RPLP1;RPL34;RRP1;RPLP0;RPL10A;RPL8;RPL9;RPL6;RPL7;RPS15;RPS4X;RPS14;RPL7A;RPS17;RPS16;RPS19;RPL18A;RPS18;RPL36AL;RPL36;RPLP2;RPL35;RPL38;RPL37;RPS11;RPL39;RPS10;RPS13;RPS12;RPS9;ATP6V0E1;RPS7;RPL21;RPS8;RPS5;RPL23;RPS6;RPL22;RPL13A;RPS3A;RPSA;EEF1A1;RPL37A;RPL24;RPL27;RPL26;RPL29;UBA52;RPL28;RPL10;RPL12;RPL11;RPL36A;RPS27L;RPS15A;RPL14;RPS3;RPL13;RPL15;RPS…
	Viral mRNA Translation	1.11e-16	8.99e-15	ARL6IP1;RPL31;RPLP1;RPL34;RPLP0;RPL36A;RPS14;RPS15A;RPS19;RPL18A;RPL37;RPL39;RPL17;RPS13;RPL41;ATP6V0E1;RPL21;RPS8;RPL13A;RPL35A;RPL23A;RPS25;RPS28;RPS27;RPS29;RPL37A;RPL24;RPS20;GRSF1		Epigenetic regulation of gene expression	0.000254	0.0129129	TAF1D;MTF2;POLR1D;SMARCA5;CHD4;MTA3;GTF2H5		Translation initiation complex formation	1.11e-16	3.66e-15	EIF4A2;EIF4A1;ARL6IP1;RPS15;RPS4X;RPS14;RPS17;RPS16;RPS19;RPS18;RPS11;RPS10;RPS13;RPS12;EIF2A;RPS9;RPS7;RPS8;EIF1AX;RPS5;RPS6;RPS3A;RPSA;PABPC1;RPS27L;RPS15A;RPS3;EIF4H;RPS2;RPS27A;EIF4E;EIF4B;EIF2S2;EIF2S1;RPS26;RPS25;RPS28;EIF3M;EIF2S3;RPS27;EIF3K;RPS29;EIF3L;EIF3I;EIF3J;EIF3G;EIF3H;RPS20;EIF3E;FAU;EIF3F;EIF3D;RPS21;EIF3A;RPS24;EIF4G1;RPS23
	SRP-dependent cotranslational protein targeting to membrane	1.11e-16	8.99e-15	RPN2;ARL6IP1;RPL31;RPLP1;RPL34;RPLP0;RPL36A;RPS14;RPS15A;RPS19;RPL18A;RPL37;RPL39;RPL17;RPS13;RPL41;ATP6V0E1;RPL21;RPS8;SSR2;RPL13A;RPL35A;RPL23A;RPS25;RPS28;RPS27;RPS29;RPL37A;RPL24;RPS20		Activation of BH3-only proteins	0.000284	0.0129129	YWHAE;PMAIP1;YWHAZ		SRP-dependent cotranslational protein targeting to membrane	1.11e-16	3.66e-15	RPL4;RPL5;SRP19;RPL30;RPL3;RPL32;ARL6IP1;RPL31;RPL34;RRP1;RPL8;RPL10A;SRP14;RPL9;RPL6;RPL7;RPS15;RPS14;RPS17;RPS16;RPS19;RPL18A;RPS18;RPL36AL;RPL36;RPL35;RPL38;RPL37;RPS11;RPL39;RPS10;RPS13;RPS12;RPS9;ATP6V0E1;RPS7;RPL21;RPS8;RPS5;RPL23;RPS6;RPL22;RPSA;RPL24;RPL27;RPL26;RPL29;RPL28;UBA52;RPN2;RPN1;SSR1;RPL39L;RPL41;RPS26;RPS25;RPS28;RPS27;RPS29;RPL27A;RPS20;RPS21;RPS24;RPS23;RPLP1;RPLP0;RPS4X;RPL…
	Eukaryotic Translation Initiation	1.11e-16	8.99e-15	EIF4A2;EIF4A1;ARL6IP1;RPL31;RPLP1;RPL34;RPLP0;RPL36A;RPS14;RPS15A;RPS19;RPL18A;EIF4H;RPL37;RPL39;RPL17;RPS13;EIF4B;EIF2A;EIF5B;RPL41;ATP6V0E1;RPL21;RPS8;RPL13A;RPL35A;RPL23A;RPS25;RPS28;EIF2S3;RPS27;RPS29;RPL37A;RPL24;EIF3H;RPS20;EIF3E;PABPC1;EIF3D;EIF3A;EIF4G1		Ribosomal scanning and start codon recognition	0.000284	0.0129129	EIF4A2;RPS27;EIF3A;EIF4B		Eukaryotic Translation Elongation	1.11e-16	3.66e-15	RPL4;RPL5;RPL30;RPL3;RPL32;ARL6IP1;RPL31;RPLP1;RPL34;RRP1;RPLP0;RPL10A;RPL8;RPL9;RPL6;RPL7;RPS15;RPS4X;EEF1B2;RPS14;RPL7A;RPS17;RPS16;RPS19;RPL18A;RPS18;RPL36AL;RPL36;RPLP2;RPL35;RPL38;RPL37;RPS11;RPL39;RPS10;RPS13;RPS12;RPS9;ATP6V0E1;RPS7;RPL21;RPS8;RPS5;RPL23;RPS6;RPL22;RPL13A;RPS3A;RPSA;EEF1A1;EEF1D;RPL37A;RPL24;RPL27;RPL26;RPL29;UBA52;RPL28;RPL10;RPL12;RPL11;RPL36A;RPS27L;RPS15A;RPL14;RPS3;RP…
	Cap-dependent Translation Initiation	1.11e-16	8.99e-15	EIF4A2;EIF4A1;ARL6IP1;RPL31;RPLP1;RPL34;RPLP0;RPL36A;RPS14;RPS15A;RPS19;RPL18A;EIF4H;RPL37;RPL39;RPL17;RPS13;EIF4B;EIF2A;EIF5B;RPL41;ATP6V0E1;RPL21;RPS8;RPL13A;RPL35A;RPL23A;RPS25;RPS28;EIF2S3;RPS27;RPS29;RPL37A;RPL24;EIF3H;RPS20;EIF3E;PABPC1;EIF3D;EIF3A;EIF4G1		Activation of the mRNA upon binding of the cap-binding complex and eIFs, and subsequent binding to 43S	0.000304	0.0129129	EIF4A2;RPS27;EIF3A;EIF4B		Activation of the mRNA upon binding of the cap-binding complex and eIFs, and subsequent binding to 43S	1.11e-16	3.66e-15	EIF4A2;EIF4A1;ARL6IP1;RPS15;RPS4X;RPS14;RPS17;RPS16;RPS19;RPS18;RPS11;RPS10;RPS13;RPS12;EIF2A;RPS9;RPS7;RPS8;EIF1AX;RPS5;RPS6;RPS3A;RPSA;PABPC1;RPS27L;RPS15A;RPS3;EIF4H;EIF4EBP1;RPS2;RPS27A;EIF4E;EIF4B;EIF2S2;EIF2S1;RPS26;RPS25;RPS28;EIF3M;EIF2S3;RPS27;EIF3K;RPS29;EIF3L;EIF3I;EIF3J;EIF3G;EIF3H;RPS20;EIF3E;FAU;EIF3F;EIF3D;RPS21;EIF3A;RPS24;EIF4G1;RPS23
	Peptide chain elongation	1.11e-16	8.99e-15	ARL6IP1;RPL31;RPLP1;RPL34;RPLP0;RPL36A;RPS14;RPS15A;RPS19;RPL18A;RPL37;RPL39;RPL17;RPS13;RPL41;ATP6V0E1;RPL21;RPS8;RPL13A;RPL35A;RPL23A;EEF1A1;RPS25;RPS28;RPS27;RPS29;RPL37A;RPL24;RPS20		Formation of a pool of free 40S subunits	0.000331	0.0129129	RPS27;RPL31;RPL36A;EIF3A		Ribosomal scanning and start codon recognition	1.11e-16	3.66e-15	EIF4A2;EIF4A1;ARL6IP1;RPS15;RPS4X;RPS14;RPS17;RPS16;RPS19;RPS18;RPS11;RPS10;RPS13;RPS12;EIF2A;RPS9;RPS7;RPS8;EIF1AX;RPS5;RPS6;RPS3A;RPSA;RPS27L;RPS15A;RPS3;EIF4H;RPS2;RPS27A;EIF4E;EIF4B;EIF2S2;EIF2S1;RPS26;RPS25;RPS28;EIF3M;EIF2S3;EIF5;RPS27;EIF3K;RPS29;EIF3L;EIF3I;EIF3J;EIF3G;EIF3H;RPS20;EIF3E;FAU;EIF3F;EIF3D;RPS21;EIF3A;RPS24;EIF4G1;RPS23
	Eukaryotic Translation Termination	1.11e-16	8.99e-15	ARL6IP1;RPL31;RPLP1;RPL34;RPLP0;RPL36A;RPS14;RPS15A;RPS19;RPL18A;RPL37;RPL39;RPL17;RPS13;RPL41;ATP6V0E1;RPL21;RPS8;RPL13A;RPL35A;RPL23A;RPS25;RPS28;RPS27;RPS29;RPL37A;RPL24;RPS20;ETF1		Positive epigenetic regulation of rRNA expression	0.000676	0.0223203	TAF1D;POLR1D;SMARCA5;CHD4;MTA3		Eukaryotic Translation Initiation	1.11e-16	3.66e-15	RPL4;EIF4A2;RPL5;EIF4A1;RPL30;RPL3;RPL32;ARL6IP1;RPL31;RPL34;RRP1;RPL8;RPL10A;RPL9;RPL6;RPL7;RPS15;RPS14;RPS17;RPS16;RPS19;RPL18A;RPS18;RPL36AL;RPL36;RPL35;RPL38;RPL37;RPS11;RPL39;RPS10;RPS13;RPS12;EIF2A;RPS9;ATP6V0E1;RPS7;RPL21;RPS8;EIF1AX;RPS5;RPL23;RPS6;RPL22;RPSA;RPL24;RPL27;RPL26;RPL29;RPL28;UBA52;EIF4EBP1;RPL39L;RPL41;EIF2S2;EIF2S1;RPS26;RPS25;RPS28;EIF2S3;EIF5;RPS27;RPS29;RPL27A;RPS20;RPS2…
	Eukaryotic Translation Elongation	1.11e-16	8.99e-15	ARL6IP1;RPL31;RPLP1;RPL34;RPLP0;RPL36A;RPS14;RPS15A;RPS19;RPL18A;RPL37;RPL39;RPL17;RPS13;RPL41;ATP6V0E1;RPL21;RPS8;RPL13A;RPL35A;RPL23A;EEF1A1;RPS25;RPS28;RPS27;RPS29;RPL37A;RPL24;RPS20		RHO GTPases activate PKNs	0.000676	0.0223203	YWHAE;SET;MYL6B;MYH10;YWHAZ		Cap-dependent Translation Initiation	1.11e-16	3.66e-15	RPL4;EIF4A2;RPL5;EIF4A1;RPL30;RPL3;RPL32;ARL6IP1;RPL31;RPL34;RRP1;RPL8;RPL10A;RPL9;RPL6;RPL7;RPS15;RPS14;RPS17;RPS16;RPS19;RPL18A;RPS18;RPL36AL;RPL36;RPL35;RPL38;RPL37;RPS11;RPL39;RPS10;RPS13;RPS12;EIF2A;RPS9;ATP6V0E1;RPS7;RPL21;RPS8;EIF1AX;RPS5;RPL23;RPS6;RPL22;RPSA;RPL24;RPL27;RPL26;RPL29;RPL28;UBA52;EIF4EBP1;RPL39L;RPL41;EIF2S2;EIF2S1;RPS26;RPS25;RPS28;EIF2S3;EIF5;RPS27;RPS29;RPL27A;RPS20;RPS2…
	Translation	1.11e-16	8.99e-15	EIF4A2;EIF4A1;ARL6IP1;RPL31;RPLP1;RPL34;RPLP0;MRPL33;RPS14;RPS19;RPL18A;RARS;RPL37;RPL39;RPS13;EIF2A;EIF5B;ATP6V0E1;RPL21;RPS8;SSR2;MRPS18B;RPL13A;MRPL45;MRPL44;EEF1A1;OXA1L;MRPS9;PPA2;RPL37A;RPL24;ETF1;PABPC1;RPN2;MRPS35;RPL36A;MRPL17;MTIF3;MRPL57;MRPL10;RPS15A;LARS;EIF4H;RPL17;EIF4B;DARS;RPL41;RPL35A;RPL23A;RPS25;RPS28;EIF2S3;RPS27;QARS;RPS29;EIF3H;RPS20;EIF3E;EIF3D;EIF3A;EIF4G1		RNA Polymerase I Promoter Clearance	0.000755	0.0234039	TAF1D;POLR1D;CHD4;MTA3;GTF2H5		Eukaryotic Translation Termination	1.11e-16	3.66e-15	RPL4;RPL5;RPL30;RPL3;RPL32;ARL6IP1;RPL31;RPLP1;RPL34;RRP1;RPLP0;RPL10A;APEH;RPL8;RPL9;RPL6;RPL7;RPS15;RPS4X;RPS14;RPL7A;TRMT112;RPS17;RPS16;RPS19;RPL18A;RPS18;RPL36AL;RPL36;RPLP2;RPL35;RPL38;RPL37;RPS11;RPL39;RPS10;RPS13;RPS12;RPS9;ATP6V0E1;RPS7;RPL21;RPS8;RPS5;RPL23;RPS6;RPL22;RPL13A;RPS3A;RPSA;RPL37A;RPL24;RPL27;ETF1;RPL26;RPL29;UBA52;RPL28;RPL10;RPL12;RPL11;RPL36A;RPS27L;GSPT1;RPS15A;RPL14;RPS…
	Selenocysteine synthesis	1.11e-16	8.99e-15	ARL6IP1;RPL31;RPLP1;RPL34;RPLP0;RPL36A;RPS14;RPS15A;RPS19;RPL18A;RPL37;RPL39;RPL17;RPS13;RPL41;ATP6V0E1;RPL21;RPS8;SECISBP2;RPL13A;RPL35A;RPL23A;RPS25;RPS28;RPS27;RPS29;RPL37A;RPL24;RPS20		RNA Polymerase I Transcription	0.00103192	0.0278422	TAF1D;POLR1D;CHD4;MTA3;GTF2H5		Nonsense-Mediated Decay (NMD)	1.11e-16	3.66e-15	RPL4;RPL5;RPL30;RPL3;RPL32;ARL6IP1;RPL31;RPL34;RRP1;EIF4A3;PPP2R2A;RPL8;RPL10A;RPL9;RPL6;RPL7;RPS15;RPS14;RPS17;RPS16;RPS19;RPL18A;RPS18;RPL36AL;PPP2R1A;MAGOH;RPL36;RPL35;RPL38;RPL37;RPS11;RPL39;RPS10;RPS13;RPS12;RPS9;ATP6V0E1;RPS7;RPL21;RPS8;RPS5;RPL23;RPS6;RPL22;RPSA;RPL24;RPL27;RPL26;RPL29;RPL28;UBA52;RBM8A;GSPT1;RPL39L;RPL41;UPF3B;UPF3A;MAGOHB;RPS26;RPS25;RPS28;RPS27;RPS29;RPL27A;RPS20;RNPS1;…
	Influenza Life Cycle	3.33e-16	2.53e-14	ARL6IP1;RPL31;RPLP1;RPL34;CLTC;RPLP0;RPL36A;IPO5;RPS14;XPO1;RPS15A;RPS19;RPL18A;POLR2C;TPR;RPL37;RPL39;RPL17;RPS13;RPL41;ATP6V0E1;RPL21;RPS8;RPL13A;RPL35A;RPL23A;RPS25;RPS28;RPS27;RPS29;RPL37A;CANX;RPL24;RPS20;CALR;GRSF1;KPNB1		Metabolism of RNA	0.00109576	0.0278422	EIF4A2;SET;RPL31;RPL36A;HNRNPU;HSPB1;ZCRB1;YWHAZ;GTF2H5;SRRM1;RPS27;SNRPD2;RBMX;EIF4B		Nonsense Mediated Decay (NMD) enhanced by the Exon Junction Complex (EJC)	1.11e-16	3.66e-15	RPL4;RPL5;RPL30;RPL3;RPL32;ARL6IP1;RPL31;RPL34;RRP1;EIF4A3;PPP2R2A;RPL8;RPL10A;RPL9;RPL6;RPL7;RPS15;RPS14;RPS17;RPS16;RPS19;RPL18A;RPS18;RPL36AL;PPP2R1A;MAGOH;RPL36;RPL35;RPL38;RPL37;RPS11;RPL39;RPS10;RPS13;RPS12;RPS9;ATP6V0E1;RPS7;RPL21;RPS8;RPS5;RPL23;RPS6;RPL22;RPSA;RPL24;RPL27;RPL26;RPL29;RPL28;UBA52;RBM8A;GSPT1;RPL39L;RPL41;UPF3B;UPF3A;MAGOHB;RPS26;RPS25;RPS28;RPS27;RPS29;RPL27A;RPS20;RNPS1;…
	Influenza Infection	5.55e-16	3.94e-14	ARL6IP1;RPL31;RPLP1;RPL34;CLTC;RPLP0;RPL36A;IPO5;RPS14;XPO1;RPS15A;RPS19;RPL18A;POLR2C;TPR;RPL37;RPL39;RPL17;RPS13;RPL41;ATP6V0E1;RPL21;RPS8;RPL13A;RPL35A;RPL23A;RPS25;RPS28;RPS27;RPS29;RPL37A;CANX;RPL24;RPS20;CALR;GRSF1;KPNB1;SLC25A6		Intrinsic Pathway for Apoptosis	0.00111369	0.0278422	YWHAE;PMAIP1;YWHAZ		Mitochondrial translation elongation	1.11e-16	3.66e-15	MRPS15;MRPS16;MRPS14;MRPS11;MRPS12;MRPS10;MRPL39;MRPL36;MRPL37;MRPL34;MRPL32;MRPL33;MRPL41;MRPL4;MRPL42;MRPL3;MRPL9;CHCHD1;TSFM;MRPS26;MRPS25;MRPS22;MRPS23;MRPS18B;MRPS21;MRPS18A;MRPS2;MRPL47;MRPL45;MRPS7;MRPS6;MRPL43;MRPS5;MRPL44;TUFM;MRPS18C;MRPL52;OXA1L;MRPS9;MRPL50;MRPL51;AURKAIP1;DAP3;MRPS35;MRPS36;MRPL18;MRPS33;MRPS34;MRPL19;MRPL16;MRPS31;MRPL17;MRPL14;MRPL58;MRPS30;MRPL15;MRPL12;MRPL13;MRP…
	Metabolism of RNA	8.88e-16	5.95e-14	MT-ND6;EIF4A2;EIF4A1;ARL6IP1;RPL31;RPLP1;RPL34;RPP30;RPLP0;HNRNPU;HSPB1;PHAX;CWC27;CCAR1;RPS14;XPO1;RPS19;PSMD4;SNRPD2;RPL18A;NOB1;PAPOLA;RPL37;RPL39;RPS13;SRRM2;ATP6V0E1;RPL21;RPS8;IMP3;RPL13A;THOC3;ZCRB1;YWHAZ;UTP18;GNL3;WDR33;SRRM1;HNRNPUL1;PSMA1;NCL;RPL37A;RPL24;PPIE;ETF1;PABPC1;SF1;SF3B2;DDX5;SET;RPN2;RPL36A;LAGE3;ZFP36L1;RPS15A;POLR2C;TPR;GAR1;IGF2BP3;IGF2BP2;HNRNPA1;SF3B1;RPL17;EIF4B;SRSF1…		Activation of NOXA and translocation to mitochondria	0.00127053	0.0304927	PMAIP1		Viral mRNA Translation	1.11e-16	3.66e-15	RPL4;RPL5;RPL30;RPL3;RPL32;ARL6IP1;RPL31;RPLP1;RPL34;RRP1;RPLP0;RPL10A;RPL8;RPL9;RPL6;RPL7;RPS15;RPS4X;RPS14;RPL7A;RPS17;RPS16;RPS19;RPL18A;RPS18;RPL36AL;RPL36;RPLP2;RPL35;RPL38;RPL37;RPS11;RPL39;RPS10;RPS13;RPS12;RPS9;ATP6V0E1;RPS7;RPL21;RPS8;RPS5;RPL23;RPS6;RPL22;RPL13A;RPS3A;RPSA;RPL37A;RPL24;RPL27;RPL26;RPL29;UBA52;RPL28;RPL10;RPL12;RPL11;RPL36A;RPS27L;RPS15A;RPL14;RPS3;RPL13;RPL15;RPS2;RPS27…
	Regulation of expression of SLITs and ROBOs	9.99e-16	6.39e-14	RPN2;ARL6IP1;RPL31;RPLP1;RPL34;RPLP0;RPL36A;RPS14;RPS15A;RPS19;PSMD4;RPL18A;RPL37;RPL39;RPL17;RPS13;RPL41;ATP6V0E1;RPL21;RPS8;RPL13A;RPL35A;UPF3B;RPL23A;UPF3A;RPS25;RPS28;RPS27;PSMA1;RPS29;RPL37A;RPL24;RPS20;ETF1;PABPC1;EIF4G1		SUMO is transferred from E1 to E2 (UBE2I, UBC9)	0.00171967	0.0362547	SUMO3;UBA2		Mitochondrial translation termination	1.11e-16	3.66e-15	MRPS15;MRPS16;MRPS14;MRPS11;MRPS12;MRPS10;MRPL39;MRPL36;MRPL37;MRPL34;MRPL32;MRPL33;MRPL41;MRPL4;MRPL42;MRPL3;MRPL9;CHCHD1;MRPS26;MRPS25;MRPS22;MRPS23;MRPS18B;MRPS21;MRPS18A;MRPS2;MRPL47;MRPL45;MRPS7;MRPS6;MRPL43;MRPS5;MRPL44;MRPS18C;MRPL52;OXA1L;MRPS9;MRPL50;MRPL51;AURKAIP1;DAP3;MRPS35;MRPS36;MRPL18;MRPS33;MRPS34;MRPL19;MRPL16;MRPS31;MRPL17;MRPL14;MRPL58;MRPS30;MRPL15;MRPL12;MRPL13;MRPL57;MRPL10…
	Major pathway of rRNA processing in the nucleolus and cytosol	2.89e-15	1.73e-13	ARL6IP1;RPL31;RPLP1;RPL34;RPP30;RPLP0;RPL36A;RPS14;RPS15A;RPS19;RPL18A;NOB1;RPL37;RPL39;RPL17;RPS13;RPL41;ATP6V0E1;RPL21;RPS8;IMP3;WDR18;RPL13A;RPL35A;RPL23A;UTP18;GNL3;RPS25;RPS28;RPS27;RPS29;NCL;RPL37A;RPL24;RPS20;MPHOSPH6		Peptide chain elongation	0.00172641	0.0362547	RPS27;RPL31;RPL36A		Endosomal/Vacuolar pathway	1.11e-16	3.66e-15	HLA-B;HLA-A;CTSV;B2M
	Selenoamino acid metabolism	5.66e-15	3.23e-13	ARL6IP1;RPL31;RPLP1;RPL34;RPLP0;RPL36A;PAPSS1;RPS14;RPS15A;RPS19;RPL18A;LARS;RARS;RPL37;RPL39;RPL17;RPS13;DARS;RPL41;ATP6V0E1;RPL21;RPS8;SECISBP2;RPL13A;RPL35A;RPL23A;RPS25;RPS28;RPS27;QARS;RPS29;RPL37A;RPL24;RPS20		Nonsense Mediated Decay (NMD) independent of the Exon Junction Complex (EJC)	0.00188242	0.0376483	RPS27;RPL31;RPL36A		Major pathway of rRNA processing in the nucleolus and cytosol	1.11e-16	3.66e-15	RPL4;RPL5;RPL30;RPL3;RPL32;ARL6IP1;RPL31;RPL34;RPP30;RRP1;RPL8;RPL10A;RPL9;RPL6;RPL7;RPS15;RPS14;FBL;RPS17;RPS16;RPS19;RPL18A;RPS18;RPL36AL;RPL36;RPL35;RPL38;RPL37;RPS11;RPL39;RPS10;RPS13;RPS12;RPS9;ATP6V0E1;RPS7;RPL21;RPS8;IMP3;RPS5;RPL23;RPS6;RPL22;RPSA;IMP4;EBNA1BP2;NCL;XRN2;RPL24;RPL27;RPL26;RPL29;RPL28;UBA52;SNU13;RRP7A;EMG1;WBSCR22;RPL39L;RPL41;PNO1;COPRS;RPS26;RPS25;RPS28;RPS27;LAS1L;RPS29…
	rRNA processing in the nucleus and cytosol	1.3e-14	7.14e-13	ARL6IP1;RPL31;RPLP1;RPL34;RPP30;RPLP0;RPL36A;RPS14;RPS15A;RPS19;RPL18A;NOB1;GAR1;RPL37;RPL39;RPL17;RPS13;RPL41;ATP6V0E1;RPL21;RPS8;IMP3;WDR18;RPL13A;RPL35A;RPL23A;UTP18;GNL3;RPS25;RPS28;RPS27;RPS29;NCL;RPL37A;RPL24;RPS20;MPHOSPH6		Eukaryotic Translation Elongation	0.00213545	0.0402043	RPS27;RPL31;RPL36A		mRNA Splicing - Major Pathway	1.11e-16	3.66e-15	EIF4A3;HNRNPU;HNRNPR;CWC27;CCAR1;SNRPD2;SNRPD1;MAGOH;PAPOLA;SNRPD3;TXNL4A;SRRM2;SNRPN;WBP11;GTF2F2;SRRM1;SNRPG;SRSF2;SRSF3;PPIE;SNRPE;SRSF4;SNRPF;SRSF5;SNRPC;SRSF7;SNRPB;SRSF9;SF1;DDX5;RBM8A;CSTF3;SNU13;PCBP1;PCBP2;HSPA8;PRPF38A;FUS;UPF3B;CWC15;MAGOHB;LSM5;LSM4;LSM3;LSM2;LSM8;HNRNPM;LSM7;LSM6;SNW1;HNRNPK;HNRNPF;HNRNPD;RNPS1;HNRNPC;DDX46;DDX42;YBX1;ELAVL1;PQBP1;PTBP1;SNRNP70;DHX15;BCAS2;RBM17;NCBP…
	Influenza Viral RNA Transcription and Replication	8.74e-14	4.54e-12	ARL6IP1;RPL31;RPLP1;RPL34;RPLP0;RPL36A;IPO5;RPS14;RPS15A;RPS19;RPL18A;POLR2C;TPR;RPL37;RPL39;RPL17;RPS13;RPL41;ATP6V0E1;RPL21;RPS8;RPL13A;RPL35A;RPL23A;RPS25;RPS28;RPS27;RPS29;RPL37A;RPL24;RPS20;GRSF1		SUMO is conjugated to E1 (UBA2:SAE1)	0.00223357	0.0402043	SUMO3;UBA2		mRNA Splicing	1.11e-16	3.66e-15	EIF4A3;HNRNPU;HNRNPR;CWC27;CCAR1;SNRPD2;SNRPD1;MAGOH;PAPOLA;SNRPD3;TXNL4A;SRRM2;SNRPN;ZCRB1;WBP11;GTF2F2;SRRM1;SNRPG;SRSF2;SRSF3;PPIE;SNRPE;SRSF4;SNRPF;SRSF5;SNRNP25;SNRPC;SRSF7;SNRPB;SRSF9;SF1;DDX5;RBM8A;CSTF3;SNU13;PCBP1;PCBP2;HSPA8;PRPF38A;FUS;UPF3B;CWC15;MAGOHB;LSM5;LSM4;LSM3;LSM2;LSM8;HNRNPM;LSM7;LSM6;SNW1;HNRNPK;HNRNPF;HNRNPD;RNPS1;HNRNPC;DDX46;DDX42;YBX1;ELAVL1;PQBP1;PTBP1;SNRNP70;DHX15;BC…
	Signaling by ROBO receptors	2.11e-13	1.05e-11	RPN2;ARL6IP1;RPL31;RPLP1;RPL34;RPLP0;RPL36A;CDC42;RPS14;RPS15A;RPS19;PSMD4;RPL18A;RPL37;RPL39;RPL17;RPS13;RPL41;ATP6V0E1;RPL21;RPS8;RPL13A;RPL35A;UPF3B;RPL23A;UPF3A;ENAH;RPS25;RPS28;RPS27;PSMA1;RPS29;RPL37A;RPL24;RPS20;ETF1;PABPC1;EIF4G1		RNA Polymerase I Promoter Escape	0.00229833	0.04137	TAF1D;POLR1D;GTF2H5		Processing of Capped Intron-Containing Pre-mRNA	1.11e-16	3.66e-15	EIF4A3;HNRNPU;HNRNPR;CWC27;CCAR1;SNRPD2;SNRPD1;MAGOH;PAPOLA;SNRPD3;TXNL4A;SRRM2;SNRPN;THOC3;ZCRB1;THOC2;WBP11;GTF2F2;THOC7;SRRM1;THOC6;NUP93;DDX39A;SNRPG;SRSF2;SRSF3;PPIE;SNRPE;SRSF4;SNRPF;SRSF5;SNRNP25;SNRPC;SRSF7;SNRPB;SRSF9;SF1;SLBP;DDX5;RBM8A;CSTF3;SNU13;PCBP1;TPR;PCBP2;HSPA8;CHTOP;PRPF38A;FUS;UPF3B;CWC15;MAGOHB;LSM5;LSM4;LSM3;LSM2;LSM8;HNRNPM;LSM7;LSM6;SNW1;HNRNPK;HNRNPF;HNRNPD;RNPS1;HNRNPC;…
	Translation initiation complex formation	4.01e-13	1.92e-11	EIF4A2;EIF4A1;ARL6IP1;RPS8;RPS14;RPS25;RPS28;RPS15A;RPS27;EIF2S3;RPS19;RPS29;EIF4H;EIF3H;RPS20;EIF3E;PABPC1;EIF3D;RPS13;EIF3A;EIF4B;EIF4G1;EIF2A		Eukaryotic Translation Termination	0.00251035	0.0426759	RPS27;RPL31;RPL36A		Respiratory electron transport	1.11e-16	3.66e-15	COX7B;MT-ND4;NDUFA13;MT-ND5;MRPS16;NDUFA11;MT-CO1;NDUFA12;COX4I1;NDUFA10;ETFA;ETFB;MT-ND2;COX6A1;MT-ND3;COX7C;MT-ND1;UQCRFS1;ACP1;COX8A;NDUFC2;NDUFC1;SDHC;SDHD;SDHB;COX6B1;COX7A2L;NDUFS8;SCO1;NDUFS7;NDUFS6;NDUFS5;NDUFS4;UQCRC1;NDUFS3;MT-CO2;MT-CO3;TMEM126B;UQCRC2;NDUFB9;NDUFB8;NDUFB7;UQCRB;NDUFB6;NDUFB10;NDUFB5;NDUFB11;NDUFB4;NDUFB3;NDUFB2;NDUFB1;UQCR11;UQCR10;COX5B;COX5A;UQCRH;COX11;CYC1;NDUFV3;…
	Activation of the mRNA upon binding of the cap-binding complex and eIFs, and subsequent binding to 43S	1.37e-12	6.32e-11	EIF4A2;EIF4A1;ARL6IP1;RPS8;RPS14;RPS25;RPS28;RPS15A;RPS27;EIF2S3;RPS19;RPS29;EIF4H;EIF3H;RPS20;EIF3E;PABPC1;EIF3D;RPS13;EIF3A;EIF4B;EIF4G1;EIF2A		RNA Polymerase I Transcription Termination	0.00300271	0.0480434	TAF1D;POLR1D;GTF2H5		Mitochondrial translation	1.11e-16	3.66e-15	MRPS15;MRPS16;MRPS14;MRPS11;MRPS12;MRPS10;MRPL39;MRPL36;MRPL37;MRPL34;MRPL32;MRPL33;MRPL41;MRPL4;MRPL42;MRPL3;MRPL9;CHCHD1;TSFM;MRPS26;MRPS25;MRPS22;MRPS23;MRPS18B;MRPS21;MRPS18A;MRPS2;MRPL47;MRPL45;MRPS7;MRPS6;MRPL43;MRPS5;MRPL44;TUFM;MRPS18C;MRPL52;OXA1L;MRPS9;MRPL50;MRPL51;AURKAIP1;DAP3;MRPS35;MRPS36;MRPL18;MRPS33;MRPS34;MRPL19;MRPL16;MRPS31;MRPL17;MRPL14;MRPL58;MTIF3;MRPS30;MRPL15;MRPL12;MRPL…
	rRNA processing	3.16e-12	1.42e-10	ARL6IP1;RPL31;RPLP1;RPL34;RPP30;RPLP0;RPL36A;RPS14;RPS15A;RPS19;RPL18A;NOB1;GAR1;RPL37;RPL39;RPL17;RPS13;RPL41;ATP6V0E1;RPL21;RPS8;IMP3;WDR18;RPL13A;RPL35A;RPL23A;UTP18;GNL3;RPS25;RPS28;RPS27;RPS29;NCL;RPL37A;RPL24;RPS20;MPHOSPH6		Viral mRNA Translation	0.00315932	0.0505491	RPS27;RPL31;RPL36A		Mitotic Metaphase and Anaphase	1.11e-16	3.66e-15	UBE2D1;PPP2R2A;SMC3;PSMD8;CDC20;PPP1CC;TUBB6;PSMD6;PSMD7;PSMD4;PTTG1;PPP2R1A;PSMD2;CDC26;PSMD3;PSMD1;BANF1;FBXO5;TMPO;UBE2E1;VRK1;TUBA4A;SGO1;SGO2;DYNC1LI1;PSME1;PSME2;ANAPC5;UBA52;PSMD12;ANAPC15;PSMD11;ANAPC16;RPN2;PSMD14;PSMD13;RPN1;CDCA8;PMF1;ANAPC11;SKA2;UBB;RAD21;UBC;UBE2C;RCC2;PLK1;TBCB;NDC80;ZWINT;SEM1;RPS27;LMNB1;TUBA1C;TUBA1B;XPO1;TUBA1A;NUF2;SEC13;NUDC;DYNLL1;SMC1A;PSMA5;TUBB2B;PSMA3;TU…
	Ribosomal scanning and start codon recognition	7.36e-12	3.16e-10	EIF4A2;EIF4A1;ARL6IP1;RPS8;RPS14;RPS25;RPS28;RPS15A;RPS27;EIF2S3;RPS19;RPS29;EIF4H;EIF3H;RPS20;EIF3E;EIF3D;RPS13;EIF3A;EIF4B;EIF4G1;EIF2A		Selenocysteine synthesis	0.00340028	0.0510042	RPS27;RPL31;RPL36A		Cell Cycle, Mitotic	1.11e-16	3.66e-15	GMNN;UBE2D1;PPP2R2A;SMC3;RPL9;SMC4;SMC2;PSMD8;PPP1CB;CDC20;PPP1CC;TUBB6;PSMD6;PSMD7;CCND2;CCND1;PSMD4;PTTG1;PPP2R1A;PSMD2;MYC;CDC26;PSMD3;PSMD1;BANF1;FBXO5;SKP2;PHLDA1;GTSE1;TMPO;SKP1;RAB2A;CSNK2A1;UBE2E1;VRK1;TUBA4A;RBX1;SGO1;NUP93;SGO2;DYNC1LI1;CSNK2B;PSME1;PSME2;ANAPC5;UBA52;PSMD12;SET;ANAPC15;PSMD11;RPN2;ANAPC16;PSMD14;PSMD13;RPN1;CDCA8;HMMR;ARPP19;PMF1;SKA2;ANAPC11;CCNB2;ORC4;CCNB1;ORC6;UBB;…
	Infectious disease	1.71e-09	7.01e-08	ARF1;HSP90AB1;ARL6IP1;RPL31;RPLP1;RPL34;CLTC;RPLP0;PSIP1;IPO5;RPS14;XPO1;RPS19;PSMD4;RPL18A;AP1S2;RPL37;B2M;RPL39;RPS13;MAP2K1;SUPT16H;ATP6V0E1;RPL21;RPS8;RPL13A;PSMA1;RPL37A;CANX;RPL24;KPNB1;SLC25A6;TSG101;RPN2;TAF9;RPL36A;AK6;RPS15A;POLR2C;TPR;RPL17;AP1M2;RPL41;RPL35A;RPL23A;RPS25;RPS28;RPS27;RPS29;CHMP2B;TAF7;TCEA1;RPS20;CALM3;CALR;GRSF1		SRP-dependent cotranslational protein targeting to membrane	0.00406021	0.0609032	RPS27;RPL31;RPL36A		Mitotic Anaphase	1.11e-16	3.66e-15	UBE2D1;PPP2R2A;SMC3;PSMD8;CDC20;PPP1CC;TUBB6;PSMD6;PSMD7;PSMD4;PTTG1;PPP2R1A;PSMD2;CDC26;PSMD3;PSMD1;BANF1;TMPO;UBE2E1;VRK1;TUBA4A;SGO1;SGO2;DYNC1LI1;PSME1;PSME2;ANAPC5;UBA52;PSMD12;ANAPC15;PSMD11;ANAPC16;RPN2;PSMD14;PSMD13;RPN1;CDCA8;PMF1;ANAPC11;SKA2;UBB;RAD21;UBC;UBE2C;RCC2;PLK1;TBCB;NDC80;ZWINT;SEM1;RPS27;LMNB1;TUBA1C;TUBA1B;XPO1;TUBA1A;NUF2;SEC13;NUDC;DYNLL1;SMC1A;PSMA5;TUBB2B;PSMA3;TUBB2A;P…
	Formation of the ternary complex, and subsequently, the 43S complex	4.03e-09	1.61e-07	ARL6IP1;RPS8;RPS14;RPS25;RPS28;RPS15A;RPS27;EIF2S3;RPS19;RPS29;EIF3H;RPS20;EIF3E;EIF3D;RPS13;EIF3A;EIF2A		Nonsense-Mediated Decay (NMD)	0.00449754	0.0629656	RPS27;RPL31;RPL36A		Cell Cycle	1.11e-16	3.66e-15	PPP2R2A;SMC3;RPL9;SMC4;SMC2;PSMD8;CDC20;PSMD6;PSMD7;PSMD4;SCP2;PPP2R1A;PSMD2;MYC;CHEK2;CDC26;PSMD3;CHEK1;PSMD1;FBXO5;SKP2;GTSE1;TMPO;SKP1;CSNK2A1;NUP93;DYNC1LI1;CSNK2B;PSME1;PSME2;UBA52;RHNO1;SET;ANAPC15;RPN2;ANAPC16;RPN1;CDCA8;ARPP19;SKA2;ANAPC11;RAD21;H3F3B;RCC2;H3F3A;PLK1;SMARCA5;CDC6;ZWINT;TPX2;RPS27;HIST1H4C;CEP57;TOP2A;FEN1;PHF20;RSF1;BABAM1;TUBA1C;PCM1;TUBA1B;XPO1;TUBA1A;MIS18BP1;ENSA;NUF2…
	Axon guidance	3.53e-07	1.38e-05	ITGB1;HSP90AB1;ARL6IP1;RPL31;RPLP1;RPL34;ARPC1A;CLTC;RPLP0;MYL6B;RPS14;RPS19;PSMD4;RPL18A;RPL37;RPL39;RPS13;PSENEN;MAP2K1;ATP6V0E1;SEMA6A;RPL21;CSNK2A1;RPS8;RPL13A;ENAH;PSMA1;RPL37A;RPL24;ETF1;PABPC1;RPN2;RPL36A;CDC42;SDCBP;RPS15A;MYH10;RPL17;RPL41;RDX;RPL35A;UPF3B;RPL23A;UPF3A;RPS25;RPS28;RPS27;RPS29;RPS20;KRAS;CD24;EIF4G1;FGFR1		Nonsense Mediated Decay (NMD) enhanced by the Exon Junction Complex (EJC)	0.00449754	0.0629656	RPS27;RPL31;RPL36A		Separation of Sister Chromatids	1.11e-16	3.66e-15	UBE2D1;SMC3;PSMD8;CDC20;PPP1CC;TUBB6;PSMD6;PSMD7;PSMD4;PTTG1;PPP2R1A;PSMD2;CDC26;PSMD3;PSMD1;UBE2E1;TUBA4A;SGO1;SGO2;DYNC1LI1;PSME1;PSME2;ANAPC5;UBA52;PSMD12;ANAPC15;PSMD11;ANAPC16;RPN2;PSMD14;PSMD13;RPN1;CDCA8;PMF1;ANAPC11;SKA2;UBB;RAD21;UBC;UBE2C;RCC2;PLK1;TBCB;NDC80;ZWINT;SEM1;RPS27;TUBA1C;TUBA1B;XPO1;TUBA1A;NUF2;SEC13;NUDC;DYNLL1;SMC1A;PSMA5;TUBB2B;PSMA3;TUBB2A;PSMA4;PSMA1;PSMA2;BIRC5;KIF2C;M…
	mRNA Splicing	1.01e-05	0.000384	SF3B2;DDX5;HNRNPU;CWC27;CCAR1;SNRPD2;POLR2C;PAPOLA;HNRNPA1;SF3B1;SRSF11;SRRM2;UPF3B;CDC5L;CWC15;ZCRB1;U2SURP;WDR33;SRRM1;LSM8;SNW1;HNRNPUL1;PPIE;HNRNPC;RBMX;SF1		Influenza Life Cycle	0.00557364	0.071857	RPS27;RPL31;RPL36A;KPNB1		rRNA processing in the nucleus and cytosol	1.11e-16	3.66e-15	RPL4;RPL5;RPL30;RPL3;RPL32;ARL6IP1;RPL31;RPL34;RPP30;RRP1;RPL8;RPL10A;RPL9;RPL6;RPL7;RPS15;RPS14;FBL;RPS17;RPS16;RPS19;RPL18A;RPS18;RPL36AL;RPL36;RPL35;RPL38;RPL37;RPS11;RPL39;RPS10;RPS13;RPS12;RPS9;ATP6V0E1;RPS7;RPL21;RPS8;IMP3;DIMT1;RPS5;RPL23;RPS6;RPL22;RPSA;IMP4;EBNA1BP2;DKC1;NCL;XRN2;NHP2;RPL24;RPL27;RPL26;RPL29;RPL28;UBA52;SNU13;RRP7A;EMG1;WBSCR22;GAR1;RPL39L;RPL41;PNO1;COPRS;RPS26;RPS25;RP…
	mRNA Splicing - Major Pathway	1.1e-05	0.000386	SF3B2;DDX5;HNRNPU;CWC27;CCAR1;SNRPD2;POLR2C;PAPOLA;HNRNPA1;SF3B1;SRSF11;SRRM2;UPF3B;CDC5L;CWC15;U2SURP;WDR33;SRRM1;LSM8;SNW1;HNRNPUL1;PPIE;HNRNPC;RBMX;SF1		Processing and activation of SUMO	0.00573558	0.071857	SUMO3;UBA2		ER-Phagosome pathway	1.11e-16	3.66e-15	PSMD12;PSMD11;PSMD14;RPN2;PSMD13;RPN1;PSMA7;PSMB6;PSMD8;PSMB7;SEC61A1;PSMB4;PSMD6;PSMB5;PSMD7;UBB;PSMB2;PSMD4;PSMB3;SEC61G;PSMD2;UBC;PSMB1;PSMD3;PSMD1;SEC61B;RPS27A;B2M;PDIA3;HLA-B;HLA-A;VAMP8;SEM1;PSMA5;PSMA3;PSMC5;PSMA4;PSMC6;PSMA1;PSMC3;PSMA2;PSMC4;PSMC1;PSMC2;PSME1;PSME2;CALR;UBA52
	Metabolism of proteins	1.1e-05	0.000386	EIF4A2;APP;EIF4A1;ARL6IP1;RPL31;KDELR1;RPL34;ZFAND6;ECI2;UBE2D3;SMC3;TOMM20;RPS14;RPS19;PSMD4;RPL18A;KIF5B;PMPCB;RPL37;B2M;RPL39;RPS13;SEC63;EIF2A;RAB2A;DDX17;WSB1;ATP6V0E1;RPL21;CSNK2A1;RPS8;APLP2;UBE2E3;ECH1;IGFBP2;MRPS18B;EEF1A1;OXA1L;PPA2;RPL24;LY6E;SF1;INO80C;DDX5;RPN2;PRKDC;MRPL17;RTF1;MRPL10;SNX3;LARS;RAD21;TPR;PSAP;HLTF;APOE;SUDS3;NAE1;DARS;RAB4A;RPL41;XBP1;CBX5;RPS25;RPS28;EIF2S3;CNIH1;R…		RHO GTPase Effectors	0.00598808	0.071857	YWHAE;PPP1CC;RPS27;SET;CENPH;MYL6B;MYH10;YWHAZ		Translation	1.11e-16	3.66e-15	RPL4;EIF4A2;RPL5;EIF4A1;RPL30;RPL3;RPL32;ARL6IP1;RPL31;RPL34;RRP1;RPL8;EPRS;RPL9;RPL6;RPL7;RPS15;RPS14;RPS17;RPS16;RPL18A;RPS19;RPL36AL;RPS18;RPL36;RPL35;RPL38;RPL37;RPS11;RPL39;RPS10;RPS13;RPS12;EIF2A;ATP6V0E1;RPL21;RPL23;RPL22;MRPS18B;MRPS18A;MRPS18C;PPA2;KARS;PPA1;RPL24;RPL27;RPL26;RPL29;AURKAIP1;RPL28;UBA52;RPN2;SAR1A;MRPL18;MRPL19;RPN1;MRPL16;MRPL17;MRPL14;MRPL15;MRPL12;MRPL13;GSPT1;MRPL10;M…
	Processing of Capped Intron-Containing Pre-mRNA	0.000131	0.00444287	SF3B2;DDX5;HNRNPU;CWC27;CCAR1;SNRPD2;POLR2C;TPR;PAPOLA;HNRNPA1;SF3B1;SRSF11;SRRM2;UPF3B;CDC5L;THOC3;CWC15;ZCRB1;U2SURP;WDR33;SRRM1;LSM8;SNW1;HNRNPUL1;PPIE;HNRNPC;RBMX;SF1		NoRC negatively regulates rRNA expression	0.00615374	0.0738449	TAF1D;POLR1D;SMARCA5;GTF2H5		Mitochondrial translation initiation	1.11e-16	3.66e-15	MRPS15;MRPS16;MRPS14;MRPS11;MRPS12;MRPS10;MRPL39;MRPL36;MRPL37;MRPL34;MRPL32;MRPL33;MRPL41;MRPL4;MRPL42;MRPL3;MRPL9;CHCHD1;MRPS26;MRPS25;MRPS22;MRPS23;MRPS18B;MRPS21;MRPS18A;MRPS2;MRPL47;MRPL45;MRPS7;MRPS6;MRPL43;MRPS5;MRPL44;MRPS18C;MRPL52;OXA1L;MRPS9;MRPL50;MRPL51;AURKAIP1;DAP3;MRPS35;MRPS36;MRPL18;MRPS33;MRPS34;MRPL19;MRPL16;MRPS31;MRPL17;MRPL14;MRPL58;MTIF3;MRPS30;MRPL15;MRPL12;MRPL13;MRPL57;…
	Metabolism of amino acids and derivatives	0.000187	0.00615908	RPN2;ARL6IP1;RPL31;RPLP1;RPL34;RPLP0;RPL36A;SAT1;ACAT1;PAPSS1;RPS14;RPS15A;RPS19;PSMD4;RPL18A;LARS;RARS;CKB;RPL37;RPL39;RPL17;GLUL;ENOPH1;RPS13;MPST;DARS;ARG2;RPL41;ATP6V0E1;RPL21;RPS8;SECISBP2;RPL13A;RPL35A;RPL23A;BCKDK;RPS25;RPS28;RPS27;QARS;PSMA1;RPS29;RPL37A;SMS;RPL24;RPS20;BCAT1;ALDH9A1		Influenza Infection	0.00729756	0.0830665	RPS27;RPL31;RPL36A;KPNB1		Cell Cycle Checkpoints	1.11e-16	3.66e-15	UBE2D1;PSMD8;CDC20;PPP1CC;PSMD6;PSMD7;PSMD4;PPP2R1A;PSMD2;CHEK2;CDC26;PSMD3;CHEK1;PSMD1;GTSE1;UBE2E1;SGO1;SGO2;DYNC1LI1;PSME1;UBE2V2;PSME2;ANAPC5;UBA52;RHNO1;PSMD12;ANAPC15;PSMD11;ANAPC16;RPN2;PSMD14;PSMD13;RPN1;CDCA8;PMF1;ANAPC11;SKA2;CCNB2;ORC4;CCNB1;ORC6;UBB;UBC;UBE2C;RCC2;PLK1;TBCB;CDC6;NDC80;ZWINT;SEM1;RPS27;UBE2N;CDK1;HIST1H4C;YWHAE;MCM7;YWHAB;PHF20;BABAM1;XPO1;YWHAQ;SUMO1;NUF2;YWHAG;YWHAH;…
	Deadenylation of mRNA	0.000603	0.0192959	EIF4A2;EIF4A1;CNOT7;PABPC1;EIF4B;EIF4G1;PAIP1		Chk1/Chk2(Cds1) mediated inactivation of Cyclin B:Cdk1 complex	0.0075515	0.0830665	YWHAE;YWHAZ		Respiratory electron transport, ATP synthesis by chemiosmotic coupling, and heat production by uncoupling proteins.	1.11e-16	3.66e-15	COX7B;MT-ND4;NDUFA13;MT-ND5;MRPS16;NDUFA11;MT-CO1;NDUFA12;COX4I1;NDUFA10;ATP5C1;ETFA;ATP5G3;ETFB;MT-ND2;COX6A1;ATP5G2;MT-ND3;COX7C;ATP5G1;MT-ND1;MT-ATP6;UQCRFS1;ACP1;COX8A;NDUFC2;NDUFC1;SDHC;SDHD;ATP5F1;SDHB;ATP5J2;COX6B1;COX7A2L;NDUFS8;SCO1;NDUFS7;NDUFS6;NDUFS5;NDUFS4;UQCRC1;NDUFS3;MT-CO2;MT-CO3;TMEM126B;UQCRC2;NDUFB9;NDUFB8;NDUFB7;UQCRB;NDUFB6;NDUFB10;NDUFB5;NDUFB11;NDUFB4;ATP5A1;NDUFB3;NDUFB2;…
	Transcriptional regulation of pluripotent stem cells	0.000718	0.0229632	SOX2;NR6A1;LIN28A;DPPA4;POLR2C;TDGF1;SF1		Negative epigenetic regulation of rRNA expression	0.00872111	0.092601	TAF1D;POLR1D;SMARCA5;GTF2H5		rRNA processing	1.11e-16	3.66e-15	RPL4;RPL5;MT-ND4;RPL30;RPL3;MT-ND5;RPL32;ARL6IP1;RPL31;MT-CO1;RPL34;RPP30;RRP1;MT-ND2;RPL8;RPL10A;MT-ND3;RPL9;RPL6;MT-ND1;RPL7;RPS15;RPS14;FBL;RPS17;RPS16;RPS19;RPL18A;RPS18;RPL36AL;RPL36;RPL35;RPL38;RPL37;RPS11;RPL39;RPS10;RPS13;RPS12;RPS9;ATP6V0E1;RPS7;RPL21;RPS8;IMP3;DIMT1;RPS5;RPL23;RPS6;RPL22;RPSA;IMP4;EBNA1BP2;DKC1;NCL;XRN2;NHP2;RPL24;RPL27;MT-CO2;RPL26;MT-CO3;RPL29;RPL28;UBA52;SNU13;RRP7A;…
	POU5F1 (OCT4), SOX2, NANOG activate genes related to proliferation	0.000744	0.0230754	SOX2;NR6A1;DPPA4;TDGF1		Mitotic Prometaphase	0.00897183	0.092601	MZT2B;YWHAE;PPP1CC;RPS27;CENPH		Metabolism of RNA	1.11e-16	3.66e-15	RPL4;EIF4A2;RPL5;POP5;EIF4A1;MT-ND4;RPL30;MT-ND5;POP7;RPL3;RPL32;ARL6IP1;TP53RK;MT-CO1;RPL31;RPL34;RTCB;RRP1;EIF4A3;HNRNPU;HNRNPR;PHAX;PPP2R2A;MT-ND2;RPL8;EPRS;MT-ND3;RPL9;ACTB;RPL6;MT-ND1;RPL7;CCAR1;PSMD8;LSM10;RPS15;RPS14;PSMD6;RPS17;PSMD7;RPS16;PSMD4;RPL18A;RPS19;SNRPD2;RPL36AL;RPS18;SNRPD1;PPP2R1A;PSMD2;MYC;PSMD3;MAGOH;RPL36;PSMD1;RPL35;RPL38;RPL37;SNRPD3;RPS11;RPL39;RPS10;RPS13;RPS12;SRRM2;A…
	SeMet incorporation into proteins	0.00104409	0.0313228	DARS;QARS;LARS;RARS		Translation	0.0092601	0.092601	EIF4A2;RPS27;RPL31;RPL36A;EIF3A;EIF4B		Metabolism of proteins	1.11e-16	3.66e-15	RPL4;RPL5;RPL30;RPL3;RPL32;RPL31;RPL34;RRP1;SMC6;RPL8;SMC3;EPRS;RPL9;RPL6;DCAF7;RPL7;TPGS2;PSMD8;PCMT1;PSMD6;PSMD7;SCP2;TFG;PSMD4;MYC;PSMD2;PSMD3;RPL36;PSMD1;RPL35;RPL38;RPL37;RPL39;DDX17;WSB1;CSNK2A1;RPL21;RPL23;RPL22;NUP93;DYNC1LI1;PSME1;PSME2;RPL24;RPL27;RPL26;RPL29;RPL28;UBA52;ATF4;SF1;RPN2;SAR1A;PRKDC;MRPL18;MRPL19;RPN1;MRPL16;CDCA8;MRPL17;MRPL14;WDR61;MRPL15;THY1;MRPL12;MRPL13;MRPL10;MRPL11…
	Positive epigenetic regulation of rRNA expression	0.0027059	0.076592	TAF1D;RBBP4;POLR1D;SMARCA5;RPA1;RPA2;CHD4;DEK;BAZ1B;SF3B1;MTA3		Formation of the ternary complex, and subsequently, the 43S complex	0.0115579	0.115579	RPS27;EIF3A		The citric acid (TCA) cycle and respiratory electron transport	1.11e-16	3.66e-15	MT-ND4;NDUFA13;MT-ND5;NDUFA11;MT-CO1;NDUFA12;NDUFA10;ATP5C1;MT-ND2;COX6A1;MT-ND3;MT-ND1;MPC2;BSG;SDHC;SDHD;SDHB;ATP5J2;COX6B1;COX7A2L;SCO1;UQCRC1;SUCLG2;MT-CO2;VDAC1;SUCLG1;TMEM126B;UQCRC2;MT-CO3;UQCRB;NDUFB10;NDUFB11;GLO1;ATP5J;ATP5I;ATP5H;ATP5O;UQCRH;ATP5L;ATP5B;LDHB;LDHA;ATP5E;ATP5D;COX11;NDUFV3;CYC1;NDUFV2;NDUFV1;TRAP1;PDHA1;IDH1;IDH2;UQCRQ;NDUFAF4;NDUFAF2;NDUFAF3;CYCS;MT-CYB;CD320;COX20;COX7…
	Epigenetic regulation of gene expression	0.00273543	0.076592	SMARCA5;RPA1;RPA2;CHD4;DEK;BAZ1B;TAF1D;RBBP4;MTF2;POLR1D;DNMT3B;SAP18;SUDS3;JARID2;SF3B1;MTA3		Activation of BAD and translocation to mitochondria	0.0118494	0.118494	YWHAE;YWHAZ		Antigen processing-Cross presentation	1.11e-16	3.66e-15	CTSV;PSMD8;SEC61A1;PSMD6;PSMD7;PSMD4;SEC61G;PSMD2;PSMD3;PSMD1;SEC61B;B2M;PDIA3;HLA-B;CYBA;HLA-A;VAMP8;PSMA5;PSMA3;PSMA4;PSMA1;PSMA2;PSME1;PSME2;UBA52;PSMD12;PSMD11;RPN2;PSMD14;PSMD13;RPN1;PSMA7;PSMB6;PSMB7;PSMB4;PSMB5;UBB;PSMB2;PSMB3;UBC;PSMB1;RPS27A;SEM1;PSMC5;PSMC6;PSMC3;PSMC4;PSMC1;PSMC2;CALR
	Developmental Biology	0.00320312	0.0894494	ITGB1;HSP90AB1;ARL6IP1;CHD9;RPL31;RPLP1;RPL34;ARPC1A;CLTC;RPLP0;CCNC;MYL6B;RBPJ;SOX2;RPS14;RPS19;PSMD4;RPL18A;RPL37;RPL39;RPS13;PSENEN;MAP2K1;ATP6V0E1;SEMA6A;RPL21;CSNK2A1;RPS8;RPL13A;MED28;ENAH;NCOR1;DPPA4;PSMA1;RPL37A;RPL24;ETF1;PABPC1;SF1;RPN2;RPL36A;CDC42;SDCBP;RPS15A;RBBP4;PERP;POLR2C;CTNNA1;MYH10;RPL17;RPL41;RDX;RPL35A;UPF3B;RPL23A;UPF3A;RPS25;RPS28;KRT19;NR6A1;SNW1;RPS27;LIN28A;RPS29;RPS20…		POU5F1 (OCT4), SOX2, NANOG activate genes related to proliferation	0.0143155	0.143155	DPPA4		Infectious disease	1.11e-16	3.66e-15	RPL4;RPL5;RPL30;RPL3;RPL32;ARL6IP1;RPL31;RPL34;RRP1;ATP5C1;RPL8;RPL9;RPL6;RPL7;PSMD8;RPS15;RPS14;PSMD6;RPS17;PSMD7;RPS16;PSMD4;RPL18A;RPS19;RPL36AL;RPS18;PSMD2;PSMD3;RPL36;AP1S2;RCC1;PSMD1;RPL35;RPL38;RPL37;RPS11;B2M;RPL39;RPS10;RPS13;SKP1;RPS12;ATP6V0E1;RPL21;RPL23;RPL22;HLA-A;NUP93;PSME1;PSME2;RPL24;RPL27;RPL26;RPL29;RPL28;UBA52;VPS28;RPN2;RPN1;SUPT4H1;RPL39L;XRCC6;RPL41;XRCC5;RPS26;RPS25;RPS28…
	RHO GTPases activate KTN1	0.00331294	0.0894494	CDC42;KIF5B;APOPT1;KTN1		B-WICH complex positively regulates rRNA expression	0.0166555	0.147117	TAF1D;POLR1D;SMARCA5		Selenocysteine synthesis	1.11e-16	3.66e-15	RPL4;RPL5;RPL30;RPL3;RPL32;ARL6IP1;RPL31;RPLP1;RPL34;RRP1;RPLP0;RPL10A;RPL8;RPL9;RPL6;RPL7;RPS15;RPS4X;RPS14;RPL7A;RPS17;RPS16;RPS19;RPL18A;RPS18;RPL36AL;RPL36;RPLP2;RPL35;RPL38;RPL37;RPS11;RPL39;RPS10;SEPHS2;RPS13;RPS12;RPS9;ATP6V0E1;RPS7;RPL21;RPS8;SECISBP2;RPS5;RPL23;RPS6;RPL22;RPL13A;RPS3A;RPSA;RPL37A;RPL24;RPL27;RPL26;RPL29;UBA52;RPL28;RPL10;RPL12;RPL11;RPL36A;RPS27L;RPS15A;RPL14;RPS3;RPL13;…
	Mitochondrial translation initiation	0.00379232	0.102393	OXA1L;MRPS9;MRPS35;MRPS18B;MRPL17;MTIF3;MRPL45;MRPL57;MRPL10;MRPL33;MRPL44		RHO GTPases activate CIT	0.0169829	0.147117	MYL6B;MYH10		Influenza Viral RNA Transcription and Replication	1.11e-16	3.66e-15	RPL4;RPL5;RPL30;RPL3;RPL32;ARL6IP1;RPL31;RPL34;RRP1;RPL8;RPL10A;RPL9;RPL6;RPL7;IPO5;RPS15;RPS14;RPS17;RPS16;RPS19;RPL18A;RPS18;RPL36AL;RPL36;RPL35;RPL38;RPL37;RPS11;RPL39;RPS10;RPS13;RPS12;RPS9;ATP6V0E1;RPS7;RPL21;RPS8;RPS5;RPL23;RPS6;RPL22;RPSA;GTF2F2;NUP93;RPL24;RPL27;RPL26;RPL29;RPL28;UBA52;TPR;RPL39L;RPL41;RPS26;RPS25;RPS28;RPS27;RPS29;RPL27A;RPS20;GRSF1;RPS21;RPS24;RPS23;RPLP1;RPLP0;RPS4X;RP…
	Mitochondrial translation	0.00603199	0.156832	OXA1L;MRPS9;MRPS35;MRPS18B;MRPL17;MTIF3;MRPL45;MRPL57;MRPL10;MRPL33;MRPL44		Influenza Viral RNA Transcription and Replication	0.0171314	0.147117	RPS27;RPL31;RPL36A		Regulation of expression of SLITs and ROBOs	1.11e-16	3.66e-15	RPL4;RPL5;RPL30;RPL3;RPL32;ARL6IP1;RPL31;RPL34;RRP1;EIF4A3;RPL8;RPL10A;RPL9;RPL6;RPL7;RPS15;PSMD8;RPS14;RPS17;PSMD6;RPS16;PSMD7;RPS19;PSMD4;RPL18A;RPS18;RPL36AL;PSMD2;PSMD3;MAGOH;RPL36;RPL35;PSMD1;RPL38;RPL37;RPS11;RPL39;RPS10;RPS13;RPS12;RPS9;ATP6V0E1;RPS7;RPL21;RPS8;RPS5;RPL23;RPS6;RPL22;RPSA;RBX1;PSME1;RPL24;PSME2;RPL27;RPL26;RPL29;RPL28;UBA52;PSMD12;PSMD11;RPN2;RBM8A;PSMD14;PSMD13;RPN1;GSPT1;…
	HSF1 activation	0.00645991	0.161498	EEF1A1;YWHAE;HSP90AB1;DNAJB6;RPA1;RPA2;HSPB1		RNA Polymerase I Chain Elongation	0.0173679	0.147117	TAF1D;POLR1D;GTF2H5		Influenza Infection	1.11e-16	3.66e-15	RPL4;RPL5;RPL30;RPL3;RPL32;ARL6IP1;RPL31;RPL34;RRP1;RPL8;RPL10A;RPL9;RPL6;RPL7;IPO5;RPS15;RPS14;RPS17;RPS16;RPS19;RPL18A;RPS18;RPL36AL;RPL36;RPL35;RPL38;RPL37;RPS11;KPNA2;RPL39;RPS10;RPS13;RPS12;RPS9;ATP6V0E1;RPS7;RPL21;RPS8;RPS5;RPL23;RPS6;RPL22;RPSA;GTF2F2;NUP93;RPL24;RPL27;RPL26;RPL29;RPL28;UBA52;KPNB1;TPR;RPL39L;RPL41;RPS26;RPS25;RPS28;RPS27;RPS29;RPL27A;RPS20;CALR;GRSF1;RPS21;RPS24;RPS23;RPL…
	ATF6 (ATF6-alpha) activates chaperone genes	0.00719997	0.179999	XBP1;CALR		Infectious disease	0.0175484	0.147117	RPS27;RPL31;RPL36A;CHMP2A;TCEA1;B2M;KPNB1;GTF2H5		Influenza Life Cycle	1.11e-16	3.66e-15	RPL4;RPL5;RPL30;RPL3;RPL32;ARL6IP1;RPL31;RPL34;RRP1;RPL8;RPL10A;RPL9;RPL6;RPL7;IPO5;RPS15;RPS14;RPS17;RPS16;RPS19;RPL18A;RPS18;RPL36AL;RPL36;RPL35;RPL38;RPL37;RPS11;RPL39;RPS10;RPS13;RPS12;RPS9;ATP6V0E1;RPS7;RPL21;RPS8;RPS5;RPL23;RPS6;RPL22;RPSA;GTF2F2;NUP93;RPL24;RPL27;RPL26;RPL29;RPL28;UBA52;KPNB1;TPR;RPL39L;RPL41;RPS26;RPS25;RPS28;RPS27;RPS29;RPL27A;RPS20;CALR;GRSF1;RPS21;RPS24;RPS23;RPLP1;RPL…
	Clathrin derived vesicle budding	0.00783373	0.18801	APP;ARF1;CLTC;AP1S2;YIPF6;AP3S1;AP1M2;SNX5;FTL		RHO GTPases Activate ROCKs	0.0183896	0.147117	MYL6B;MYH10		Signaling by ROBO receptors	1.11e-16	3.66e-15	RPL4;RPL5;RPL30;RPL3;RPL32;ARL6IP1;RPL31;RPL34;RRP1;EIF4A3;RPL8;RPL10A;RPL9;RPL6;RPL7;RPS15;PSMD8;RPS14;RPS17;PSMD6;RPS16;PSMD7;RPS19;PSMD4;RPL18A;RPS18;RPL36AL;PSMD2;PSMD3;MAGOH;RPL36;RPL35;PSMD1;RPL38;RPL37;RPS11;RPL39;RPS10;RPS13;RPS12;RPS9;ATP6V0E1;RPS7;RPL21;RPS8;RPS5;RPL23;RPS6;RPL22;RPSA;RBX1;PSME1;RPL24;PSME2;RPL27;RPL26;RPL29;PFN1;RPL28;UBA52;PFN2;PSMD12;PSMD11;RPN2;RBM8A;PSMD14;PSMD13;R…
	trans-Golgi Network Vesicle Budding	0.00783373	0.18801	APP;ARF1;CLTC;AP1S2;YIPF6;AP3S1;AP1M2;SNX5;FTL		Sema4D induced cell migration and growth-cone collapse	0.0183896	0.147117	MYL6B;MYH10		Selenoamino acid metabolism	1.11e-16	3.66e-15	RPL4;RPL5;RPL30;RPL3;RPL32;ARL6IP1;RPL31;RPL34;RRP1;RPL8;EPRS;RPL10A;RPL9;RPL6;RPL7;RPS15;RPS14;RPS17;RPS16;RPS19;RPL18A;RPS18;RPL36AL;RPL36;RPL35;RPL38;RPL37;RPS11;RPL39;RPS10;SEPHS2;RPS13;RPS12;RPS9;ATP6V0E1;RPS7;RPL21;RPS8;RPS5;RPL23;SECISBP2;RPS6;RPL22;RPSA;KARS;RPL24;RPL27;RPL26;RPL29;RPL28;UBA52;LARS;RPL39L;DARS;RPL41;AIMP1;RPS26;AIMP2;RPS25;RPS28;RPS27;QARS;RPS29;RPL27A;RPS20;IARS;RPS21;RP…
						Transcriptional regulation of pluripotent stem cells	0.0878293	0.261561	DPPA4		Signaling by NOTCH4	3.29e-08	3.62e-07	PSMD12;PSMD11;PSMD14;RPN2;PSMD13;RPN1;RBPJ;PSMA7;PSMB6;PSMD8;PSMB7;PSMB4;PSMD6;PSMB5;PSMD7;UBB;PSMB2;PSMD4;PSMB3;PSMD2;UBC;PSMB1;PSMD3;PSMD1;RPS27A;SKP1;PSENEN;YWHAZ;RBX1;SEM1;PSMA5;PSMA3;PSMC5;SNW1;PSMA4;PSMC6;PSMA1;PSMC3;PSMA2;PSMC4;PSMC1;PSMC2;PSME1;TACC3;PSME2;UBA52											R-HSA-5357472;R-HSA-202129;R-HSA-202144;R-HSA-198640;R-HSA-5357445;R-HSA-5357477;R-HSA-202137;R-HSA-5357483;R-HSA-202111;R-HSA-202127;R-HSA-202110;R-HSA-1497784
											RUNX1 regulates transcription of genes involved in differentiation of HSCs	1.41e-06	1.41e-05	PSMD12;PSMD11;PSMD14;RPN2;PSMD13;RPN1;PSMA7;PSMB6;PSMD8;PSMB7;PSMB4;PSMD6;PSMB5;PSMD7;UBB;PSMB2;PSMD4;H2AFJ;PSMB3;PSMD2;UBC;PSMB1;PSMD3;PSMD1;RPS27A;H3F3B;H2AFZ;H3F3A;H2AFX;H2AFV;SEM1;PSMA5;PSMA3;PSMC5;PSMA4;PSMC6;PSMA1;PSMC3;PSMA2;PSMC4;PSMC1;PSMC2;PSME1;PSME2;HIST1H4C;MNAT1;UBA52											R-HSA-5218829;R-HSA-5218828;R-HSA-5218827;R-HSA-5218826;R-HSA-2029465;R-HSA-5218822;R-HSA-202127;R-HSA-5228992;R-HSA-74448;R-HSA-169683;R-HSA-202129;R-HSA-5218845;R-HSA-5357445;R-HSA-5218841;R-HSA-5218839;R-HSA-5218838;R-HSA-202137;R-HSA-5218643;R-HSA-5218832;R-HSA-202144;R-HSA-5218855;R-HSA-8951586;R-HSA-5218916;R-HSA-5218851;R-HSA-5218850;R-HSA-1497784;R-HSA-5357472;R-HSA-5218814;R-HSA-5218812;…
											TCF dependent signaling in response to WNT	0.00113468	0.00740152	SOX2;PSMD8;PSMD6;XPO1;PSMD7;PSMD4;H2AFJ;PPP2R1A;MYC;PSMD2;RUVBL1;PSMD3;PSMD1;SOX4;CSNK2A1;H2AFZ;H2AFX;H2AFV;YWHAZ;RBX1;PSMA5;SFRP1;PSMA3;SFRP2;PSMA4;PSMA1;PSMA2;CSNK2B;PSME1;PSME2;UBA52;PSMD12;PSMD11;RPN2;PSMD14;PSMD13;RPN1;ADIPOR1;PSMA7;PSMB6;PPP2CA;PSMB7;PSMB4;PSMB5;UBB;PSMB2;PSMB3;UBC;PSMB1;RPS27A;TCF7L1;H3F3B;CSNK1A1;H3F3A;SMARCA4;SEM1;PSMC5;PSMC6;PSMC3;PSMC4;PSMC1;PSMC2;HIST1H4C
											Beta-catenin independent WNT signaling	0.011897	0.000241	CLTA;PSMD8;PSMD6;PSMD7;PSMD4;PSMD2;MYC;PSMD3;RAC3;PSMD1;RAC1;AP2M1;RHOA;PSMA5;PSMA3;PSMA4;PSMA1;PSMA2;PSME1;PSME2;PFN1;UBA52;PSMD12;PSMD11;RPN2;PSMD14;PSMD13;RPN1;PSMA7;PSMB6;PSMB7;PRDX5;PSMB4;PSMB5;UBB;GNG5;PSMB2;PSMB3;UBC;PSMB1;AP2S1;RPS27A;TCF7L1;SEM1;PSMC5;PSMC6;PSMC3;PSMC4;GNB2;PSMC1;GNB1;PSMC2;CALM3;CALM1;CALM2
											VEGFR2 mediated vascular permeability	0.00317254	0.706151	PAK1;HSP90AA1;MAPKAP1;CTNNA1;MLST8;CALM3;RAC1;CALM1;CALM2
											VEGFA-VEGFR2 Pathway	0.00901291	0.885514	HSP90AA1;AHCYL1;MAPKAP1;BRK1;HSPB1;CYBA;ACTB;RHOA;ACTG1;CDC42;PAK1;ABI2;MLST8;CTNNA1;KRAS;CALM3;RAC1;CALM1;CALM2;WASF2

## Sheet: TableS6_GeneMarkers.txt
GenesHighestInCluster1	GenesHighestInCluster2	GenesHighestInCluster3
RPS20	RPS27	RPL15
EEF1A1	PTMA	RPL7
RPL13A	RPL31	RPS2
RPLP0	BNIP3	RPS27A
RPLP1	TMSB4X	RPS18
RPL18A	SNRPD2	RPS3A
RPL41	FAM162A	RPS14
RPS19	MDK	RPL13
RPS8	CD24	RPS3
RPS14	MALAT1	H2AFZ
RPL21	IFITM2	RPL18A
RPS15A	C4orf3	RAN
RPL24	EIF4A2	RPLP1
RPL35A	CCNI	RPS23
RPS13	C9orf16	RPS12
RPS27	CCNG1	RPS5
HNRNPA1	ZFAS1	HMGB1
RPS25	CAMTA1	EEF1A1
RPL34	PNISR	RPL9
RPL39	RBMX	RPL13A
RPL23A	PPP1CC	RPS7
PTMA	ARGLU1	RPL21
FTL	MIF	HMGA1
SUMO2	MZT2B	RPS17
RPL37A	SFRP1	RPS24
RPL31	PMAIP1	NPM1
TMSB4X	SH3BGRL3	YBX1
RPL37	EIF3A	RPL41
COX7C	FAM60A	HSPE1
SLC25A6	TOMM20	RPL19
SERF2	LYPLA1	RPL27
HSP90AB1	CCNB1IP1	NACA
RPS28	EIF4B	UBB
EIF3E	CHMP2A	RPS15
PABPC1	DPPA4	RPL11
NUCKS1	TMSB15A	RPL29
NAP1L1	UGP2	RPL5
GPX4	SRRM1	TXN
NCL	MYL6B	RPS16
APOE	POLR1D	RPS8
HNRNPC	CENPH	RPL10
CD24	CXADR	DYNLL1
PSIP1	C6orf48	FTH1
SAP18	SET	RPL27A
TERF1	HNRNPU	CFL1
RPS29	RP11-148B6.1	GAPDH
MDK	MFGE8	RPL10A
PARP1	KPNB1	NDUFA4
PFDN5	CNN3	RPL3
FAM162A	PNN	TUBA1B
SET	B2M	RPSA
SNRPD2	YWHAE	CALM2
CD63	VKORC1	H3F3A
SFRP1	MYH10	RACK1
DEK	AKIRIN1	PRDX1
EIF3H	ZCRB1	RPS19
KHDRBS1	RBM39	GSTP1
DDX5	QPRT	RPL26
PSMA1	APLP2	RPL32
EIF4A2	USP44	RPL12
TMEM14C	UQCC2	RPS4X
UBE2D3	ILF3	MT-ND4
RCN2	C1orf43	HN1
CCNI	YWHAZ	MT-CO1
C4orf3	NONO	LDHB
RSL24D1	KNOP1	SSBP1
EIF3A	HSPB1	FAU
COMMD6	LUC7L3	MT-ATP6
BNIP3	SMARCA5	RPS9
CTSC	ALKBH7	RPS20
C11orf58	PRRC2C	UCHL1
TDGF1	CSDE1	RPS15A
EID1	HELLS	RPL24
FAM60A	KDM5B	MT-CO2
RSL1D1	GTF2H5	FTL
COX7A2L	TNNT1	MT-CO3
RTN4	MARCKS	PFN1
RBMX	MND1	RPLP0
PPP1CC	ARPP19	PSMA4
PFDN4	CFDP1	RPLP2
SRSF11	MTF2	RPL23
SRRM2	SUMO3	RPL35A
PNISR	SLC2A3	MYL6
NBEAL1	PPDPF	RPS13
HNRNPU	PTMS	TUBB
ST13	PODXL	CKS1B
GNAS	UBA2	ATP5G3
EIF4A1	FAM213A	RPL8
MAD2L2	RBPMS	C1QBP
MIF	KLHDC2	HNRNPA2B1
SH3BGRL3	HIGD2A	PPIA
DNAJB6	TCEA1	HSP90AA1
PAPOLA	MTA3	RPL14
SMC3	DDX17	RPL6
RP11-148B6.1	PWAR6	RPL18
EIF4H	BASP1	KRT18
ZFAS1	RPL36A	CALM1
IMPDH2	ANP32E	HNRNPA1
NDUFV2	TAF1D	MARCKSL1
CAMTA1	CHD4	RANBP1
TPM1	FKBP8	ACTB
CNN3	CDCA7L	HSPD1
CCNG1	KRAS	MGST1
MALAT1	AP3S1	BTF3
LYPLA1		SRSF3
ARGLU1		PSMB1
MARCKS		RPL7A
UQCR10		MYL12A
ATRAID		SSB
DPPA4		ACTG1
CKB		RPL30
2002-09-01		RPL34
UGP2		PGAM1
PPIG		HNRNPD
CNIH4		PSMA3
YWHAE		PARK7
NDUFS4		SUB1
SNX3		HINT1
TOMM20		RPL22
USP44		ENY2
RARRES2		PSMA7
MORF4L2		BEX3
NPC2		TIMM13
SEPT7		COX4I1
SMARCC1		RPL28
GDI2		CYCS
CALR		EEF1B2
PAIP2		L1TD1
SRRM1		MT-CYB
PMAIP1		RPS6
MZT2A		YWHAB
TMEM167A		RPS27
EIF1B		EIF1
CBX1		PEBP1
KIF5B		SRP14
EIF3D		CCT2
GLTSCR2		OAZ1
AKIRIN1		SLC25A3
TMED2		POMP
CXADR		RPS25
MFGE8		RPL35
ITM2B		SNRPD1
POLR1D		TXNDC17
CIRBP		H3F3B
SOX2		ATP5J
LUC7L3		MT-ND2
PRRC2C		RPS11
LAMTOR1		SKP1
OST4		SLC25A5
TMEM50A		CCT5
CALM3		RPL23A
QPRT		YWHAQ
NONO		RPL4
RPN2		CCT3
AKR1A1		PSMB2
KPNB1		NUCKS1
SMS		PSMB5
TMEM230		SNRPE
SSR2		HNRNPDL
ANP32E		NME1
ECH1		STMN1
CSDE1		PSMB6
PCNP		HNRNPA3
SMIM20		MT-ND1
PAWR		RPL36AL
ZFAND6		ATP5A1
NAE1		RPL39
MYL6B		SNU13
TMEM59		SNRPN
UQCC2		SFRP2
EI24		C14orf166
TAF9		NDUFC2
GNL3		SOD1
CARHSP1		HMGB2
EIF4B		OCIAD2
PSMD4		SUMO2
YWHAZ		CKS2
YTHDF2		ERH
ILF3		SRSF7
PNN		COX5A
CCNB1IP1		UBE2S
RBM39		RPL22L1
MRPL57		UBA52
APLP2		EIF3K
APP		CYBA
C6orf48		ENO1
PPM1G		TBCA
BOD1		TRMT112
ARF1		TPT1
UBXN1		UQCRH
ARPC1A		ATP5B
VAPA		RPL37A
TPR		CACYBP
B2M		MDH1
PHF14		FABP5
C8orf59		ATP5L
ZCRB1		SRSF2
C1orf43		HMGN1
VBP1		HSP90AB1
SLTM		ATPIF1
MYDGF		CCT6A
NUDCD2		NCL
SLC16A1		EIF5A
OCIAD1		SNRPF
MED28		PTMA
SMARCA5		SNRPG
SF3B1		SLIRP
ARL6IP4		PHB
CBX5		SF3B6
HIGD2A		RBX1
RPAIN		SUMO1
GTF2I		TPI1
CCNC		CYB5A
KNOP1		NDUFAB1
RNF5		RPL36
LARS		NASP
TCEA1		NDUFS5
SSU72		FDPS
AP1S2		PPIB
RPL36A		PSMD7
RAB1A		RPL37
MYH10		PTTG1
BASP1		SEC61B
TMEM261		HSP90B1
TPM4		PRDX6
DNPH1		PDIA6
HSPA4		ACAT2
AP3S1		HMGN2
CFDP1		POU5F1
UBXN4		PRDX2
LSM8		COX7C
SON		MRPL51
KRT19		SAP18
JADE1		PTGES3
RTF1		FDFT1
METTL9		ATP5O
NIPSNAP1		GPX4
ESD		FKBP3
RSRC2		TUBB2B
NR6A1		XRCC5
ATP6V0E1		SRP9
MOB4		PAICS
RTN3		AURKAIP1
BPTF		NDUFB10
C7orf73		HSPA8
KDELR1		TMA7
SUPT16H		GADD45GIP1
UBA2		SRSF9
IFITM3		PSIP1
ARL6IP1		MORF4L1
SLC2A3		RAC1
UBE2E3		ARPC3
TAF7		DPY30
LMAN1		EIF3M
GJA1		ILF2
RAD23B		APOE
TMSB15A		TMSB4X
MTF2		SNRPB
CSNK1A1		COX6C
RPL17		CD63
PSAP		SERF2
NDUFA5		TKT
CAPZA2		COX7A2
RPL7L1		ABRACL
C19orf48		NHP2
WDR54		EIF5
HELLS		PCBP1
SMIM19		TUBA1C
JARID2		UBE2C
G3BP2		DBI
PRKDC		PRMT1
LINC00998		CYC1
RRAS2		HSBP1
NDUFA13		ATP5C1
DARS		TUBA1A
SF3B2		PARP1
FGFR1		RPL38
PPDPF		HMGN3
PODXL		CCNB1
HSPB1		APRT
ZC3H13		SERBP1
DDX17		SEM1
CWC27		SPCS1
PWAR6		EIF3F
PHIP		BUB3
RAB10		CDK1
KDM5B		EPCAM
NME3		DNAJA1
ZNF207		XRCC6
EIF5B		NAP1L1
FXR1		CLTA
PSMG2		EEF2
KTN1		SEC11A
ENAH		GTF3C6
CTNNAL1		CCT4
TMEM256		SRI
NCOR1		RPL31
SLC39A1		RBM8A
RAB2A		PABPC1
TNNT1		RPS28
ITGB1		LSM3
TAF1D		FBL
IGF2BP3		HDAC2
KRAS		HNRNPC
TIMP1		CCT8
CRABP2		EIF3E
MAP1LC3B		PSMA5
CHD4		RHEB
RBPJ		CSTB
TATDN1		NDUFB4
CCND1		ADH5
MPST		TERF1
BNIP3L		FUS
NFE2L3		UQCRB
ZNF22		PSMB3
VCL		C11orf58
UTP18		GCSH
MTA3		EIF2S2
PMPCB		RPS21
RCN1		KPNA2
MRPL10		OAZ2
CD320		SFPQ
DNMT3B		PRELID1
RAB4A		H2AFV
U2SURP		SLC25A6
PTMS		DDX5
ENOPH1		LAPTM4A
ECI2		PKM
LSM14A		VDAC2
ATRX		TMBIM6
FKBP1B		TCP1
RALBP1		EDF1
GMPS		TMSB10
XPO1		OSTC
KDM1A		UQCRFS1
CMC1		ARPC2
LCMT1		EEF1D
CALU		PFDN5
LIN28A		PSMA1
CNMD		PRDX4
DDX18		MYL12B
OXA1L		BSG
PRKRA		UBC
FAM213A		CD24
NOB1		SET
SPG21		CTSC
FAM96A		RPA3
HDHD5		HMGB3
WDR18		SNRPA1
JMJD1C		ATP5G2
SPAG7		MRPL20
PERP		ATP5E
MRPS9		CNBP
CNOT7		UBE2I
GLUL		COA1
CWC15		NDUFS6
FAM207A		LSM5
SNX6		TALDO1
RAD21		HNRNPAB
UFC1		UBE2L3
CTSV		CENPF
TMA16		RNF7
CPSF6		RTN4
GTPBP4		EBPL
AKAP12		MT-ND5
DIAPH2		SERP1
ATOX1		HNRNPK
TSPAN6		NUDC
CANX		EID1
CDC42		NOP10
SUDS3		TUBB4B
CHMP2B		COX5B
TIMM9		PPP1CA
METAP2		AP2S1
CDCA7L		NEDD8
RBBP4		ID3
GPBP1		COX7B
HTATSF1		HIST1H4C
ZFP36L1		VDAC1
LAGE3		STOML2
SLC39A10		ANAPC11
UPF3B		DYNLT1
AHSA1		TUFM
PLA2G12A		SEC61G
UBE2G1		SPINT2
MLF1		PRDX5
THYN1		BRK1
DDAH2		ATP6V1G1
CNIH1		RHOA
SNX5		NUTF2
QARS		CCT7
BCKDK		HNRNPF
CEBPZ		PHPT1
PDLIM2		ALDOA
PDCD10		EIF1AX
RDX		COX8A
2011-09-01		LSM4
LINC00493		COX6B1
SMARCE1		EIF3H
ISCA1		SFRP1
SF1		COX6A1
HADHA		CLNS1A
IPO5		YBX3
MSH6		PGRMC1
LARP1		LAPTM4B
RSF1		RPS10
CPNE1		HACD3
CAMLG		PHGDH
PGM1		DSTN
IMP3		CD9
TMPO		ELOC
TFAM		CALD1
LY6E		RPS26
CTNNA1		KHDRBS1
PAIP1		AP2M1
SH3BGRL		MDK
ACTL6A		CALR
SAT1		PDCD5
LTA4H		TOMM7
GABPB1-AS1		ADRM1
CCAR1		DUT
MRPL17		TUBB2A
PPP4R2		ATP5F1
MRPL45		TOP2A
FNTA		PSAT1
PPA2		MRPL13
ABI2		NDUFA12
PTGR1		EIF4A1
BCAT1		LSM7
PMF1		HNRNPH3
SYAP1		MAD2L1
CCDC90B		LDHA
AK6		STRAP
DESI2		PPA1
PNRC2		RPS29
IGBP1		ACP1
RPP30		SPCS2
TMEM165		CLIC1
SLC38A1		RSL1D1
SDCBP		PFDN2
GRSF1		SIVA1
USP1		MRPS34
TCERG1		BIRC5
PPT1		TPM1
N4BP2L2		MRPL14
DNAJC7		PRDX3
CDC5L		PFDN4
VTI1B		PSMA2
FBLN1		EIF4EBP1
MRPL33		NDUFB9
AGTRAP		ATP5G1
PHAX		MRPL42
NSD1		EIF3A
EIF2S3		LSM6
FGFBP3		IDH1
TDRP		PSMB7
RNF181		FAM162A
RARS		MGST3
DNAJC2		EEF1E1
RFC1		MRPL11
SNW1		TMEM14C
BRD3		PCBP2
TRAPPC6A		HNRNPR
SAT2		RNPS1
NAA15		EIF3L
GNAI2		PDHB
SVBP		ATP5H
EIF2A		CNIH4
ANKRD11		TOMM40
PGP		APEX1
TMX1		S100A11
CHD9		EIF3I
IER2		SRSF11
POLR2C		MRPS21
AP1M2		NDUFB2
ADSS		PDAP1
TNNI3		ATP1B3
USP48		MARCKS
CAPRIN1		UBE2D3
EPB41L4A-AS1		DEK
SMC1A		COMMD6
ETFA		GLO1
CELF1		NUSAP1
IP6K2		PRPF40A
UPF3A		ST13
ARL6IP6		HNRNPU
RP11-469A15.2		PGK1
ZMYND8		ENSA
RPA1		GLRX3
DNAJA2		RCN2
TMEM134		RPS27L
RPA2		GNG5
BBX		TPM3
PSENEN		MRPL12
SEMA6A		SELENOH
HMGXB4		MINOS1
C1orf122		REXO2
MRPS35		ARL2
CEP57		MRFAP1
HEBP1		YWHAH
RPF2		FAM60A
DYNLRB1		NDUFB8
WSB1		THRAP3
DDIT4		TMEM160
BAZ1B		USMG5
HOOK2		UBE2N
WDR45B		FOXD3-AS1
CTSD		HIKESHI
IPO7		PSMD8
COQ5		SRRM2
COX11		EIF4E
WDR33		MRPL3
C1orf35		ERP29
C12orf10		MZT2B
PHF20		GPX1
MRPL44		DNAJB6
ARMC10		MRPL47
ETF1		UBE2D2
PRKCI		GTF2A2
PAPSS1		BTF3L4
HCFC1R1		SMC3
ATP6V1D		LAMTOR4
MTIF3		RSL24D1
MAGEF1		TOMM22
KATNBL1		THY1
ZNF770		CNN3
RIF1		DDX46
UROS		SCAND1
SURF4		EIF4A2
ESF1		HNRNPA0
MAP2K1		NDUFB7
OARD1		ATRAID
NACA2		AKR1B1
RABGGTB		ELOB
XBP1		SERPINH1
CLPP		TMEM14B
TSG101		LAMTOR5
ASPM		MRPL23
PPIE		2007-09-01
PFDN1		PAFAH1B3
ZNF581		MAD2L2
EIF4G1		C14orf2
KCNQ1OT1		CCNI
NAMPT		TPM2
YIPF6		PCLAF
CD164		SH3BGRL3
SLC25A36		NDUFV2
TMEM219		RP11-148B6.1
CSNK2A1		XRN2
CLTC		PDIA3
INO80C		COPE
IGF2BP2		CDC123
RRP1B		DAD1
GPR160		NUDT5
SEC63		CENPW
USO1		CAPZB
COMMD2		NOL7
BCCIP		ITM2B
THOC3		DDT
SUCLG2		SNRPD2
CMTM6		HNRNPM
NSL1		PSMB4
PTTG1IP		TMEM147
GAR1		PSMD14
MT-ND6		GDI2
MCUR1		RBMX
ZFR		EIF3G
GBAS		C4orf3
RP11-11N9.4		HSPA9
2010-09-01		PPP1CC
MPHOSPH6		NDUFA6
RP11-1144P22.1		RPN2
NMU		TDGF1
IGFBP2		NDUFA8
MRPS18B		DGUOK
RNF130		DMKN
APOPT1		PA2G4
IDH3B		MRPL22
PFKL		METTL5
USP9X		SOX4
SCG5		EXOSC8
RP11-20D14.6		UQCR10
TMEM123		CHCHD2
SECISBP2		ITM2C
BRD2		MDH2
ALDH9A1		ZNF706
GCA		ATP6V0B
ARG2		NDUFS4
ELP2		KRT8
GMPR2		SELENOW
ACAT1		2002-09-01
C17orf75		PSMC5
IFT27		MKKS
HNRNPUL1		PAPOLA
YIPF3		SLC3A2
GGPS1		UBL5
AKAP8L		FKBP1A
ZNF281		MORF4L2
RBM26		AURKB
NAPRT		FAM96B
HLTF		NPC2
HADHB		TMEM167A
GLG1		CBR1
		HSPA5
		PNISR
		MIF
		MTCH1
		USP44
		NIFK
		LYPLA1
		CUTA
		TXNL1
		GHITM
		SRSF10
		FKBP4
		RBBP7
		YWHAE
		LAMTOR1
		RUVBL1
		SDHC
		DNAJC19
		SMIM20
		PAIP2
		GNAS
		NPM3
		PCMT1
		MRPS15
		SNRPB2
		UQCRC2
		POLR2E
		SSR3
		MRPL41
		TPRKB
		CHCHD3
		COX7A2L
		CDC20
		CBX3
		NOP56
		DPPA4
		VCP
		KRT10
		LINC00678
		EIF4H
		UBE2V2
		SMARCC1
		MRPS6
		PSMD4
		ANP32E
		CIRBP
		PCNA
		EIF1B
		NBEAL1
		TGIF1
		PRRC2C
		GSPT1
		NTS
		TMED9
		SLTM
		MCM7
		CENPV
		EXOSC7
		CAMTA1
		RALA
		TBCB
		DCUN1D5
		FAM136A
		DCAF13
		CKB
		LUC7L3
		AKIRIN1
		TNFRSF12A
		TAF9
		GGCT
		GABARAPL2
		SSR4
		SMS
		PPP4C
		EIF4A3
		C19orf53
		EIF4G2
		PSMC4
		MLF2
		BZW1
		ANP32B
		LSM2
		OST4
		NDUFB11
		RAB34
		PFN2
		PSMC2
		TMED2
		CCNB2
		FAAP20
		IDI1
		DNAJC8
		POLR3G
		GTF3A
		SNRPC
		MYDGF
		HDDC2
		PPIG
		TCEAL8
		IMPDH2
		SQLE
		SMARCA4
		SYNCRIP
		UGP2
		HLA-A
		POLR2K
		MEST
		GLTSCR2
		PPM1G
		SOX2
		TXNL4A
		PDCD6
		POLR2H
		TMEM50A
		PCNP
		SNRPD3
		ANXA5
		NME4
		P4HB
		SSR2
		MFGE8
		MMADHC
		TOMM20
		NAE1
		SRRM1
		EIF3D
		RAC3
		DUSP6
		MZT2A
		ATP6V0E1
		ARGLU1
		CSDE1
		NONO
		DKC1
		UQCRQ
		SNX3
		ZFAS1
		THOC7
		UQCR11
		SF3B5
		MRPL52
		CAP1
		KIF5B
		PPP2R1A
		MRPL32
		EMC4
		ARF4
		MRPS26
		MRPS7
		S100A10
		CSRP2
		ARL6IP1
		CDK4
		NDUFB3
		ARL6IP4
		DTYMK
		RWDD1
		CBX1
		EI24
		NDUFA2
		SNF8
		C14orf1
		POP7
		HMMR
		CENPX
		PSMD11
		ECHS1
		TMEM59
		CXADR
		POLR1D
		EBNA1BP2
		ARPC5
		DHX36
		CDC26
		MRPS23
		G3BP1
		AKR1A1
		PSMD2
		AHCY
		ZC3H15
		CARHSP1
		RPS19BP1
		ANXA2
		CHMP2A
		MT-ND3
		H2AFY
		QPRT
		MANF
		NDUFB5
		SMC4
		DPM1
		KPNB1
		RAB11A
		CALM3
		SMARCB1
		NDUFB6
		POLR2I
		RABAC1
		SRSF5
		ARF1
		NBDY
		ACAA2
		PAWR
		CCNG1
		TMEM230
		MKI67
		BRIX1
		SSRP1
		LYAR
		C19orf60
		MAP1B
		NT5C
		UBE2T
		COTL1
		MRPL21
		GMNN
		MRPL18
		SLC25A4
		ZFAND6
		POLR2J
		RPL26L1
		RARRES2
		C9orf16
		TIMM8B
		UQCC2
		RBM25
		RBM3
		MPLKIP
		VDAC3
		PSMD6
		NDUFS7
		LARS
		MRPL28
		TMEM258
		GNL3
		RTN3
		SARAF
		PRPF31
		UQCC3
		PIF1
		ATP5J2
		MRPL27
		MAPRE1
		GUK1
		PLEKHJ1
		CNPY2
		PDCD2
		YWHAZ
		PSME2
		YTHDF2
		EMC6
		MTDH
		CMAS
		MYL9
		GSTO1
		PMAIP1
		NDUFS8
		MRPL57
		VAPA
		OCIAD1
		SSNA1
		ZNHIT3
		AURKA
		ILF3
		FKBP2
		GTF2I
		CCNC
		MAF1
		CHCHD1
		RPAIN
		C8orf59
		MT1X
		UBXN4
		TPR
		MIS18A
		DDX21
		SNRNP70
		TAF7
		MRPL50
		SLC16A1
		COPS9
		SFT2D1
		PSMC6
		BOD1
		ANAPC16
		SLC2A1
		APLP2
		VBP1
		NUDCD2
		LSM8
		ALDH7A1
		SON
		EXOSC3
		HSPB11
		MED28
		RBM39
		NDUFA5
		TMEM261
		MRPL15
		PHF14
		KARS
		SDHD
		KDELR2
		MRPS16
		POLR2F
		COA4
		POLR2G
		JTB
		NDUFC1
		PNN
		JADE1
		ISCA2
		UBE2E1
		VRK1
		BUD31
		SRP72
		GLRX5
		MRPL16
		AP1S2
		MLEC
		EIF2S1
		HAUS1
		POLR2L
		DNAJC15
		COPS6
		IFITM3
		NDUFA11
		TXNDC12
		MESDC2
		SPTSSA
		GAL
		NR6A1
		PGLS
		GPATCH4
		C12orf45
		UBE2E3
		MSMO1
		CAPZA2
		C7orf73
		ARL3
		PIH1D1
		PYURF
		SUPT4H1
		SELENOF
		TPGS2
		NUDT21
		ACOT13
		HIGD2A
		MYL6B
		METTL26
		PIN1
		ECH1
		MAGOH
		ZWINT
		OLA1
		PSMC1
		MRPL9
		UCHL3
		CSNK1A1
		TECR
		MTHFD2
		EWSR1
		ATP5D
		UBXN1
		RTCB
		TCEA1
		KRT19
		RAB1A
		MAGED2
		PSMD1
		TPM4
		EPRS
		MRPL37
		CBX5
		CHMP5
		BNIP3
		RPL36A
		VPS29
		ATF4
		NAA10
		RNF5
		RNASEH2A
		ARPC1A
		CDKN3
		TAGLN
		SF3B1
		NT5C3B
		HSD17B10
		EBP
		TRA2B
		LIMD2
		HSPA4
		BASP1
		METTL9
		SDHB
		ACOT7
		MRPL19
		THOC6
		NDUFAF4
		SF3B2
		MALAT1
		MEA1
		TATDN1
		SEPHS1
		BPTF
		TMEM208
		C19orf48
		TMEM126B
		POLD2
		PRKDC
		BOLA3
		RBM17
		MCM3
		LMAN2
		GJA1
		C12orf57
		RBPMS
		ATXN10
		NAP1L4
		PSAP
		AP3S1
		ISCU
		BEX1
		TFG
		POLR3K
		HAT1
		SSU72
		CCND1
		NDUFS3
		SUGT1
		CHTOP
		RAD23A
		ATIC
		PHF5A
		RAD23B
		COX17
		CYR61
		SRPK1
		KIF20B
		CCDC85B
		SS18L2
		BCAS2
		PSMC3
		CTGF
		RRM2
		KDELR1
		ZCCHC17
		RSRC2
		BEX2
		MALSU1
		SELENOK
		C1orf43
		VKORC1
		LSR
		B2M
		CCNA2
		C6orf48
		SUMO3
		GTF2H5
		MRPS33
		NUDT1
		VPS25
		DNMT3B
		AKAP12
		PRR13
		MZT1
		HMGN5
		BEX4
		RTF1
		SNRNP40
		G3BP2
		COPS5
		TMEM97
		MTCH2
		EIF6
		FAM64A
		COPS8
		ZCRB1
		AMD1
		NIPSNAP1
		MAGOHB
		MRPL34
		SMARCA5
		COPZ1
		EIF4E2
		DDX18
		RCN1
		TYMS
		ZC3H13
		CHMP2B
		EZR
		CENPH
		PHC1
		TPX2
		MRPL4
		PDIA4
		WBSCR22
		NDUFA10
		EIF4B
		SNRNP25
		RAB2A
		RAB10
		ESD
		CWC27
		DPH3
		LMAN1
		SUPT16H
		VSNL1
		TCEAL4
		EIF2AK4
		ADI1
		PSMG1
		CXXC5
		NOP58
		PLK1
		CHCHD10
		JARID2
		CISD2
		CISD1
		U2SURP
		RRAS2
		RAB13
		KXD1
		NANS
		MSH2
		HMGCS1
		KTN1
		CCNB1IP1
		MRPS18C
		CFDP1
		AIMP1
		MFF
		ITGB1
		SAE1
		PSMD3
		ARPP19
		APP
		GTF2F2
		MRPL36
		RAD21
		RBPJ
		HPF1
		NME3
		SELENOT
		FXYD5
		DARS
		C14orf119
		UBA2
		MRPS9
		C20orf24
		GPN3
		RPL39L
		KNOP1
		SLC25A39
		NFYB
		NDUFA13
		TFAM
		UQCRC1
		MRPL10
		DLGAP5
		NSMCE4A
		PHB2
		SLC39A1
		FGFR1
		LINC00998
		CDC42
		BCL2L12
		RPP30
		C21orf59
		NTHL1
		ANP32A
		SLC2A3
		TRIP6
		SPARC
		ELAVL1
		DNMT1
		DCTPP1
		PDLIM1
		ECI1
		FSCN1
		NR2F6
		SRSF1
		CWC15
		GPM6B
		MRPS36
		ZNF22
		DDOST
		NCBP2
		MRPL55
		HAX1
		ODC1
		ENOPH1
		TARS
		LAGE3
		SNX6
		CENPU
		CCND2
		PPP1R12A
		WDR1
		CMC1
		MRPS14
		NDN
		PHIP
		WDR18
		GTPBP4
		RDH11
		YIF1A
		ATRX
		PTRHD1
		SDCBP
		NREP
		PPP2CA
		SRSF4
		RALBP1
		EMG1
		RBPMS2
		YY1
		TRAPPC4
		CNN2
		PSMG2
		EXOSC1
		CANX
		ACTR3
		GPBP1
		CENPM
		MOB4
		SPAG7
		IFITM2
		GGH
		GRHPR
		NTPCR
		ZNHIT1
		BCLAF1
		NFE2L3
		SEC11C
		C12orf75
		MTF2
		MRPL43
		LYRM4
		CTNNAL1
		MTX1
		SUDS3
		PRPF38B
		UBE2K
		PDCD10
		SCD
		SSSCA1
		TMA16
		UBE2G1
		TSPAN6
		RSF1
		ZNF207
		MRPS10
		BAX
		RPL7L1
		RUVBL2
		WBP11
		TIMM17A
		TOP1
		RNF114
		DNPH1
		TIMMDC1
		AK4
		DDX1
		BID
		VCL
		FAM83D
		FXR1
		ITGAE
		ATP6V1F
		IDH2
		NCOR1
		ENAH
		ORMDL1
		TRIAP1
		CSNK2B
		NOSIP
		ATP5I
		DIAPH2
		WDR61
		MTX2
		CNMD
		BLOC1S1
		CLDN7
		TMEM183A
		GNB2
		MYH10
		GARS
		IWS1
		SLC25A1
		MAP1LC3B
		NOLC1
		TRAPPC2L
		UPF3B
		SRP19
		UFD1L
		2011-09-01
		PPIL1
		ARPC5L
		GMPS
		MFSD10
		NDUFV1
		DDX17
		RALY
		TIMP1
		FIBP
		NQO1
		CNOT7
		TRAF4
		TIMM50
		KIF23
		NQO2
		RAB7A
		UTP18
		RER1
		CTBP2
		DNAJC7
		CENPA
		NOB1
		JMJD1C
		SMDT1
		FADS1
		THYN1
		PWAR6
		RPL17
		TCEAL9
		PERP
		HEBP2
		XPO1
		ORC6
		MCTS1
		PODXL
		PDHA1
		HIGD1A
		BCAP31
		EIF5B
		ABCE1
		SNX2
		TRMT10C
		TIMM17B
		SMIM19
		COA6
		CENPE
		TUBG1
		PPDPF
		NAA20
		COPS3
		MIS18BP1
		SCAF11
		CENPN
		SRM
		CCAR1
		HELLS
		COMMD4
		ANKRD11
		RASL11B
		ACTL6A
		IGF2BP3
		AHSA1
		PMPCB
		RNASEH2C
		PSMD12
		LIN28A
		GRSF1
		CDC37
		TSN
		HSD17B12
		SNX5
		SH3BGRL
		SPCS3
		RRP7A
		SF3A3
		RNF26
		COPRS
		BABAM1
		TMEM165
		NOP16
		PMF1
		METTL21A
		ACBD6
		CPSF6
		PBDC1
		NDUFA1
		PIN4
		TRAP1
		EMC7
		NUF2
		GULP1
		ACTN1
		TMEM126A
		RNF126
		KNSTRN
		RFC4
		SYAP1
		BCAT1
		REEP5
		ECI2
		CALU
		ATP5SL
		PPP4R2
		SGO2
		CASP3
		IARS
		MYC
		ZBTB8OS
		METAP2
		ABCF1
		RCC2
		AIMP2
		PDLIM2
		TK1
		CD320
		IMPA2
		TMEM256
		IPO5
		MPST
		SKA2
		BET1
		COX20
		PSRC1
		ZFP42
		WDR54
		AK6
		PNRC2
		IMP3
		CRABP2
		GCHFR
		ZDHHC12
		COMMD10
		PGD
		WASF2
		ZFP36L1
		MRPS35
		DNAJC2
		PLPP2
		BNIP3L
		ZRANB2
		CLPP
		KLHDC3
		ISCA1
		KIF22
		NARS
		SNW1
		FEN1
		LSM14A
		APOO
		CCDC25
		NUP37
		BZW2
		CCDC90B
		DNAJA2
		TCERG1
		NFU1
		MRPL39
		PPA2
		BLOC1S2
		FAM96A
		DENR
		ANAPC5
		FKBP8
		ASF1A
		SLC38A1
		LSM1
		WDR43
		RARS
		FKBP1B
		MRPS30
		LINC00493
		CD59
		LUZP1
		FNTA
		HYAL2
		ASNA1
		NARF
		KRAS
		TAF1D
		ATOX1
		KLHDC2
		HDHD5
		C1orf123
		TSPAN4
		SMC2
		USP14
		TFDP2
		HSD17B4
		LCMT1
		ZNF511
		SEMA6A
		ALKBH7
		UBE3A
		SPATC1L
		FAM207A
		GLOD4
		KDM5B
		SNHG8
		C20orf27
		ANXA7
		CUEDC2
		MAPK1IP1L
		IK
		SLC39A10
		AK2
		MRPL17
		GNL2
		NSFL1C
		SYF2
		NELFE
		CHD4
		JPX
		RDX
		MPG
		SRPK2
		DAZAP1
		PAK1IP1
		USP48
		EXOSC5
		HMG20B
		TSTD1
		TSFM
		G2E3
		PHAX
		ARL1
		CCDC34
		KDM1A
		NAA50
		MCRIP2
		TMEM205
		NAA15
		DYNLRB1
		CLDN10
		MID1IP1
		TMED10
		ALG3
		AP1M2
		MRTO4
		PYCARD
		NDUFV3
		CHORDC1
		MRPS12
		NSA2
		PARL
		MCFD2
		ILK
		H2AFX
		RPF2
		MLLT11
		CNDP2
		USP1
		TXNDC9
		MAL2
		CTNNA1
		MNAT1
		FH
		SEC62
		UTP11
		BCCIP
		RABL6
		TSR3
		WDR83OS
		COA3
		DEF8
		HSPH1
		SMARCE1
		EIF2S3
		RAB4A
		ZNF326
		TUBB6
		PNO1
		UBE2D1
		VTI1B
		KLHL7
		HTATSF1
		GAR1
		LARP1
		YWHAG
		PAIP1
		UPF3A
		GNAI2
		TBPL1
		HSPB1
		LYPLA2
		RPA1
		DCTN6
		C12orf10
		LAS1L
		TAX1BP1
		SNHG7
		HADHA
		RIDA
		CDC5L
		FAM49B
		FUNDC2
		SRA1
		MED4
		IGF2BP1
		ZNF90
		ISOC2
		UFC1
		CNIH1
		TIMM10
		PGP
		METTL23
		SCG3
		PTS
		RBBP4
		NCBP2-AS2
		NES
		GPX8
		RPA2
		MRPL33
		FAM45A
		SMIM7
		MTA3
		ADM
		SPG21
		HN1L
		OXA1L
		HNRNPH1
		SEC13
		CAPRIN1
		CYB5R3
		PTGR1
		VIM
		PPIE
		ITGB3BP
		ACIN1
		FIS1
		DDAH2
		FAM32A
		CPNE1
		H2AFJ
		BCKDK
		GART
		DHCR24
		CEBPZ
		QARS
		TNNT1
		CNPY3
		HPRT1
		CKAP2
		TXN2
		MPC2
		APEH
		STAU1
		CTSV
		CHEK1
		DESI2
		POLR2C
		FGFBP3
		DPM2
		XBP1
		CENPK
		VPS35
		PRKRA
		SCP2
		PYCR1
		SDHAF3
		STK25
		POLE4
		POP5
		ASAH1
		DHX29
		ETFB
		CRIPT
		COMMD2
		TMCO1
		COQ5
		PFDN6
		RAB17
		RFC1
		DPYSL3
		NDUFAF8
		CYB5B
		DEPDC1
		SYPL1
		TUSC3
		SPC25
		PLA2G16
		AKIRIN2
		ZFAND5
		PPHLN1
		IMMT
		VCAN
		DNAAF2
		SF1
		STARD7
		EMC8
		CD3EAP
		RNASEH1
		DUSP23
		DDX24
		EIF4G1
		BANF1
		RNF181
		SCFD1
		GLRX
		HDAC3
		DDX39A
		CEP57
		DNAJC9
		RAD51AP1
		UBE2R2
		CSE1L
		LAMTOR2
		PUF60
		DBF4
		FEZ2
		CTSD
		TIMM9
		ETFA
		LGMN
		SAT1
		EIF3J
		C19orf43
		MSH6
		AGTRAP
		APOC1
		BTG1
		NUP35
		FAM3C
		MRPL54
		DIMT1
		NDC80
		GLUL
		CHCHD6
		KATNBL1
		CCDC12
		PTMS
		TRDN
		GNB1
		DTD1
		TRIM28
		TBRG4
		PWP1
		TMEM9
		C1D
		PEPD
		RNMT
		WDR74
		NDUFAF3
		LRRFIP1
		PPID
		ATP6AP2
		CMSS1
		CCDC59
		HES6
		ZSWIM7
		TWISTNB
		DHX15
		INO80C
		HLA-B
		GPS1
		ASPM
		ETF1
		TMX2
		ITPA
		ARF6
		ADIPOR1
		EIF2A
		GNPDA1
		CDCA3
		COX11
		APPL1
		EGLN2
		MEAF6
		PHF20
		RABGGTB
		MRPS2
		PHLDA1
		TDRP
		POR
		BRD3
		YTHDC1
		ELOVL6
		TMPO
		WIPI2
		TJP1
		LTA4H
		ARID1A
		PLEKHB2
		LSM10
		ADSS
		SUCLA2
		PPT1
		AP3D1
		SURF4
		DHRS7
		UNC50
		AAMP
		ABI2
		PLA2G12A
		TMEM223
		APMAP
		SAR1A
		AKR7A2
		CLDN6
		YARS
		MRPL44
		PTGES2
		EGFL7
		TCOF1
		RHNO1
		RP11-382A20.3
		FBLN1
		MRPL45
		HJURP
		PRKCDBP
		RRP1
		FBXO5
		PTTG1IP
		FAM177A1
		SUCLG1
		YDJC
		SMC6
		MYO10
		UROD
		PAPSS1
		CAMLG
		UBE2J2
		ARL6IP6
		MLF1
		PRKCI
		NLN
		C1orf35
		NECTIN2
		ATG12
		VASP
		ACLY
		YEATS4
		RTFDC1
		RCC1
		SPATS2L
		NUDT15
		TCF7L1
		FAM103A1
		BBX
		ZFYVE21
		FBXO22
		HMGXB4
		WDR12
		DNAJB11
		IVNS1ABP
		SGO1
		RNH1
		PLD3
		SEC63
		IP6K2
		TRAPPC3
		FAM213A
		MRPS25
		PDCL3
		ECHDC1
		SDAD1
		GINS2
		IER2
		MRPS5
		SAT2
		PTBP1
		HMGA2
		SREK1
		DSG2
		CIAPIN1
		NOC2L
		SPP1
		MRPS18B
		DAP3
		VPS28
		RBM42
		CHD9
		DNTTIP2
		PPP1R7
		TARDBP
		ARPC4
		TMEM134
		DYNC1LI1
		ANXA3
		ZNF638
		CHAF1A
		CD164
		GABPB1-AS1
		PDPN
		DFFA
		IGBP1
		C17orf75
		PLS3
		MTIF3
		PSME1
		STRBP
		COMMD1
		ERGIC2
		NACA2
		PSMD13
		THOC3
		TMX1
		PCCB
		DCP2
		PRPF38A
		TMEM106C
		KLHL23
		DCAF7
		ASNS
		SUCLG2
		ATP2B1
		PSMG3
		MPP6
		DRAP1
		TSG101
		FARSA
		ARIH2
		PCID2
		PHF3
		YIPF3
		AUP1
		RSBN1L
		ARID4B
		BAZ1B
		USO1
		VAMP8
		PCM1
		GRPEL1
		CSTF3
		CCDC47
		SMCO4
		COMMD7
		ELOVL5
		CCDC124
		NDUFAF2
		C1orf122
		CMTM6
		UBE2E2
		TIMM44
		LRPAP1
		SCO1
		SLC38A2
		NKAP
		ESF1
		DERL2
		2009-09-01
		TMSB15A
		RP11-469A15.2
		IFRD2
		UBL7
		LITAF
		CSNK2A1
		TMBIM4
		GNAI3
		TMEM98
		WFDC2
		REST
		TUBA4A
		SMC1A
		WSB1
		C4orf48
		RCHY1
		MCRIP1
		SMAP1
		LARP7
		TM2D2
		NKTR
		FUBP1
		CDKN2AIPNL
		OAT
		TTC1
		NUP54
		ZBTB44
		N4BP2L2
		PFDN1
		NUDT16L1
		PITHD1
		CTB-50L17.10
		CDCA7L
		ATG3
		FASN
		ARL6IP5
		MRPS11
		BFAR
		PGRMC2
		NSD3
		GTSE1
		RBM7
		NIP7
		RRP1B
		FAM133B
		ERGIC3
		MND1
		MRPS31
		ZPR1
		IMP4
		PSENEN
		PEF1
		SLC35B1
		SMIM10L1
		ID1
		NSD1
		UPP1
		ZYX
[truncated: 274 more rows]
